# Supplementary material for: Identification of a Recurrence Gene Signature for Ovarian Cancer Prognosis by Integrating Single-Cell RNA Sequencing and Bulk Expression Datasets
Source: Front Genet. 2022 Jun 8;13:823082. doi: 10.3389/fgene.2022.823082 (PMC9214038; doi:10.3389/fgene.2022.823082)
Supplement: Supplementary file 1 [file Table1.XLS]

## Sheet: GO_up-regulated
Table S1.The functional enrichment results for single-cell RNA sequencing dataset (10X)
ID	Description	GeneRatio	BgRatio	pvalue	p.adjust	qvalue	geneID	Count
GO:0007179	transforming growth factor beta receptor signaling pathway	13/266	198/18723	5.36389e-06	0.0134637	0.0119039	1278/1281/8425/3309/4015/27122/3397/3303/25805/128853/1028/80139/10370	13
GO:0042060	wound healing	19/266	422/18723	1.04147e-05	0.0134637	0.0119039	2335/1281/1277/7056/60681/4015/7076/1311/2624/710/10630/10544/1026/10565/6431/5270/3479/1289/7448	19
GO:0071560	cellular response to transforming growth factor beta stimulus	14/266	250/18723	1.45006e-05	0.0134637	0.0119039	1278/1281/1277/8425/3309/4015/27122/3397/3303/25805/128853/1028/80139/10370	14
GO:0071559	response to transforming growth factor beta	14/266	256/18723	1.89067e-05	0.0134637	0.0119039	1278/1281/1277/8425/3309/4015/27122/3397/3303/25805/128853/1028/80139/10370	14
GO:0016049	cell growth	20/266	482/18723	1.99167e-05	0.0134637	0.0119039	55384/4692/2335/112398/29946/8425/3488/3303/23767/4825/2273/1627/1026/3872/51447/4099/5270/3479/694/5997	20
GO:0030199	collagen fibril organization	7/266	61/18723	2.44735e-05	0.0136927	0.0121064	1278/1281/1277/60681/4015/1311/1289	7
GO:0001558	regulation of cell growth	18/266	414/18723	2.83577e-05	0.0136927	0.0121064	55384/2335/112398/29946/8425/3488/3303/4825/2273/1627/1026/3872/51447/4099/5270/3479/694/5997	18
GO:0045637	regulation of myeloid cell differentiation	12/266	210/18723	4.88665e-05	0.0194512	0.0171977	1051/4015/3303/3398/2624/5591/4609/1441/9935/4286/4057/7538	12
GO:0007178	transmembrane receptor protein serine/threonine kinase signaling pathway	16/266	355/18723	5.1793e-05	0.0194512	0.0171977	1278/1281/8425/3309/4015/27122/3397/3303/25805/1311/128853/1028/80139/84913/10370/1749	16
GO:0045926	negative regulation of growth	13/266	249/18723	6.04893e-05	0.0204454	0.0180768	55384/29946/3488/3303/2273/1026/51447/4099/5270/10370/5950/694/5997	13
GO:0017015	regulation of transforming growth factor beta receptor signaling pathway	9/266	128/18723	9.01179e-05	0.0266704	0.0235806	8425/3309/4015/27122/3303/25805/1028/80139/10370	9
GO:1903844	regulation of cellular response to transforming growth factor beta stimulus	9/266	131/18723	0.000107714	0.0266704	0.0235806	8425/3309/4015/27122/3303/25805/1028/80139/10370	9
GO:0001649	osteoblast differentiation	12/266	229/18723	0.000111944	0.0266704	0.0235806	1277/3726/1051/10457/3399/3488/4015/25805/3479/6591/4057/1749	12
GO:0045444	fat cell differentiation	12/266	229/18723	0.000111944	0.0266704	0.0235806	2170/1051/3398/3638/2624/8651/57761/9935/9314/25946/5997/7538	12
GO:0030099	myeloid cell differentiation	16/266	381/18723	0.00011836	0.0266704	0.0235806	3726/1051/4015/3303/3398/2624/5591/4609/1441/9935/10370/4286/4057/25946/10365/7538	16
GO:0002683	negative regulation of immune system process	17/266	434/18723	0.000167973	0.0354843	0.0313734	7070/1281/1051/10457/3598/3398/2624/5621/5591/253943/1831/710/4609/8651/25939/9935/4057	17

## Sheet: GO_down-regulated
Table S1.The functional enrichment results for single-cell RNA sequencing dataset (10X)
ID	Description	GeneRatio	BgRatio	pvalue	p.adjust	qvalue	geneID	Count
GO:0006882	cellular zinc ion homeostasis	5/93	38/18723	1.19607e-06	0.000967863	0.00088076	4493/6280/6279/4502/4499	5
GO:0055069	zinc ion homeostasis	5/93	40/18723	1.55572e-06	0.000967863	0.00088076	4493/6280/6279/4502/4499	5
GO:0046916	cellular transition metal ion homeostasis	7/93	115/18723	1.68129e-06	0.000967863	0.00088076	4493/6280/6279/3934/4502/4499/30061	7
GO:0006959	humoral immune response	10/93	317/18723	3.91964e-06	0.00169231	0.00154001	100423062/718/2919/6280/1672/712/713/3075/6372/140686	10
GO:0055076	transition metal ion homeostasis	7/93	138/18723	5.66837e-06	0.00195786	0.00178166	4493/6280/6279/3934/4502/4499/30061	7
GO:0071900	regulation of protein serine/threonine kinase activity	10/93	359/18723	1.16677e-05	0.00298544	0.00271677	1029/3845/9175/808/2810/171392/898/595/1033/5570	10
GO:0030593	neutrophil chemotaxis	6/93	103/18723	1.23866e-05	0.00298544	0.00271677	2919/6280/6279/6362/6372/6288	6
GO:0097529	myeloid leukocyte migration	8/93	220/18723	1.38295e-05	0.00298544	0.00271677	928/2919/6280/6279/4681/6362/6372/6288	8
GO:0010038	response to metal ion	10/93	373/18723	1.62387e-05	0.00311603	0.0028356	1528/140576/808/4493/595/6279/3934/4502/712/4499	10
GO:0098883	synapse pruning	3/93	11/18723	1.90194e-05	0.00328466	0.00298906	718/712/713	3
GO:0051385	response to mineralocorticoid	4/93	36/18723	2.97494e-05	0.00467066	0.00425032	3845/808/1535/595	4
GO:1990266	neutrophil migration	6/93	122/18723	3.24695e-05	0.0046729	0.00425237	2919/6280/6279/6362/6372/6288	6
GO:0071621	granulocyte chemotaxis	6/93	125/18723	3.72325e-05	0.00494619	0.00450106	2919/6280/6279/6362/6372/6288	6
GO:0010273	detoxification of copper ion	3/93	15/18723	5.16966e-05	0.005952	0.00541635	4493/4502/4499	3
GO:1990169	stress response to copper ion	3/93	15/18723	5.16966e-05	0.005952	0.00541635	4493/4502/4499	3
GO:0014002	astrocyte development	4/93	43/18723	6.06931e-05	0.00644046	0.00586085	3845/6280/6279/712	4
GO:0051238	sequestering of metal ion	3/93	16/18723	6.33977e-05	0.00644046	0.00586085	6280/6279/3934	3
GO:0050900	leukocyte migration	9/93	369/18723	9.11616e-05	0.00824063	0.00749902	8784/928/2919/6280/6279/4681/6362/6372/6288	9
GO:0061687	detoxification of inorganic compound	3/93	18/18723	9.17163e-05	0.00824063	0.00749902	4493/4502/4499	3
GO:0097530	granulocyte migration	6/93	148/18723	9.54329e-05	0.00824063	0.00749902	2919/6280/6279/6362/6372/6288	6
GO:0000079	regulation of cyclin-dependent protein serine/threonine kinase activity	5/93	94/18723	0.000105085	0.00829944	0.00755253	1029/2810/898/595/1033	5
GO:0097501	stress response to metal ion	3/93	19/18723	0.000108522	0.00829944	0.00755253	4493/4502/4499	3
GO:0098754	detoxification	6/93	152/18723	0.000110531	0.00829944	0.00755253	4493/6280/22977/4502/4499/3040	6
GO:1904029	regulation of cyclin-dependent protein kinase activity	5/93	98/18723	0.000127998	0.00921051	0.00838161	1029/2810/898/595/1033	5
GO:0150146	cell junction disassembly	3/93	21/18723	0.000147883	0.0098968	0.00900614	718/712/713	3
GO:0030595	leukocyte chemotaxis	7/93	230/18723	0.000148996	0.0098968	0.00900614	2919/6280/6279/4681/6362/6372/6288	7
GO:0010043	response to zinc ion	4/93	58/18723	0.000197125	0.0126087	0.011474	4493/6279/4502/4499	4
GO:0051353	positive regulation of oxidoreductase activity	4/93	59/18723	0.000210662	0.0128162	0.0116628	3845/808/6271/1535	4
GO:0051000	positive regulation of nitric-oxide synthase activity	3/93	24/18723	0.000222632	0.0128162	0.0116628	3845/808/6271	3
GO:0071294	cellular response to zinc ion	3/93	24/18723	0.000222632	0.0128162	0.0116628	4493/4502/4499	3
GO:0021782	glial cell development	5/93	116/18723	0.000281824	0.0157003	0.0142874	3845/928/6280/6279/712	5
GO:0009636	response to toxic substance	7/93	262/18723	0.000329952	0.0174777	0.0159048	4493/6280/3934/22977/4502/4499/3040	7
GO:0042742	defense response to bacterium	8/93	350/18723	0.000352422	0.0174777	0.0159048	100423062/1535/6280/6279/3934/1672/6372/140686	8
GO:0071280	cellular response to copper ion	3/93	28/18723	0.000355201	0.0174777	0.0159048	4493/4502/4499	3
GO:0019730	antimicrobial humoral response	5/93	122/18723	0.000355822	0.0174777	0.0159048	2919/6280/1672/6372/140686	5
GO:0046686	response to cadmium ion	4/93	68/18723	0.000364329	0.0174777	0.0159048	1528/4493/4502/4499	4
GO:0006956	complement activation	5/93	130/18723	0.000476296	0.0222314	0.0202307	100423062/718/712/713/3075	5
GO:0010039	response to iron ion	3/93	32/18723	0.000530115	0.0240923	0.0219241	595/3934/712	3
GO:0032770	positive regulation of monooxygenase activity	3/93	34/18723	0.000634982	0.0278392	0.0253338	3845/808/6271	3
GO:0061844	antimicrobial humoral immune response mediated by antimicrobial peptide	4/93	79/18723	0.000644799	0.0278392	0.0253338	2919/6280/1672/6372	4
GO:0072503	cellular divalent inorganic cation homeostasis	9/93	486/18723	0.000693343	0.0291379	0.0265157	808/4493/1535/6280/6279/858/4502/4499/6288	9
GO:0048708	astrocyte differentiation	4/93	81/18723	0.000708623	0.0291379	0.0265157	3845/6280/6279/712	4
GO:0060326	cell chemotaxis	7/93	310/18723	0.000895271	0.0359566	0.0327207	2919/6280/6279/4681/6362/6372/6288	7
GO:0071356	cellular response to tumor necrosis factor	6/93	229/18723	0.000985676	0.0386878	0.0352061	8784/1535/171392/3934/6362/7293	6
GO:0071276	cellular response to cadmium ion	3/93	40/18723	0.00102607	0.0393267	0.0357875	4493/4502/4499	3
GO:0010944	negative regulation of transcription by competitive promoter binding	2/93	10/18723	0.00107027	0.0393267	0.0357875	4582/79365	2
GO:0097278	complement-dependent cytotoxicity	2/93	10/18723	0.00107027	0.0393267	0.0357875	718/3075	2
GO:0046688	response to copper ion	3/93	42/18723	0.00118372	0.0425893	0.0387565	4493/4502/4499	3
GO:0051235	maintenance of location	7/93	327/18723	0.00121985	0.0429935	0.0391243	808/718/1535/6280/6279/3934/4681	7
GO:0001765	membrane raft assembly	2/93	11/18723	0.00130388	0.045036	0.040983	6281/858	2
GO:0050999	regulation of nitric-oxide synthase activity	3/93	44/18723	0.00135586	0.045913	0.0417811	3845/808/6271	3
GO:0030307	positive regulation of cell growth	5/93	166/18723	0.00143015	0.047167	0.0429222	9175/2810/1535/6280/6279	5
GO:0042551	neuron maturation	3/93	45/18723	0.00144751	0.047167	0.0429222	9175/718/712	3
GO:0051090	regulation of DNA-binding transcription factor activity	8/93	440/18723	0.00155575	0.0497553	0.0452776	1029/3845/9175/171392/170959/6280/6279/7293	8

## Sheet: KEGG_up-regulated
Table S1.The functional enrichment results for single-cell RNA sequencing dataset (10X)

## Sheet: KEGG_down-regulated
Table S1.The functional enrichment results for single-cell RNA sequencing dataset (10X)
ID	Description	GeneRatio	BgRatio	pvalue	p.adjust	qvalue	geneID	Count
hsa05150	Staphylococcus aureus infection	6/57	96/8142	5.13015e-05	0.0101577	0.00896427	718/1672/3127/712/713/3075	6
hsa04115	p53 signaling pathway	5/57	73/8142	0.000146974	0.0117424	0.0103627	1029/2810/898/595/6241	5
hsa05133	Pertussis	5/57	76/8142	0.000177915	0.0117424	0.0103627	808/718/712/713/6372	5
hsa04610	Complement and coagulation cascades	5/57	85/8142	0.000301122	0.0149055	0.0131543	718/5328/712/713/3075	5
hsa04657	IL-17 signaling pathway	5/57	94/8142	0.000480374	0.0190228	0.0167878	2919/6280/6279/3934/6372	5
hsa04978	Mineral absorption	4/57	60/8142	0.000786491	0.0259542	0.0229048	4493/4502/4499/30061	4
