# Supplementary material for: Identification of a Recurrence Gene Signature for Ovarian Cancer Prognosis by Integrating Single-Cell RNA Sequencing and Bulk Expression Datasets
Source: Front Genet. 2022 Jun 8;13:823082. doi: 10.3389/fgene.2022.823082 (PMC9214038; doi:10.3389/fgene.2022.823082)
Supplement: Supplementary file 2 [file Table2.XLS]

## Sheet: GO_up-regulated
Table S2.The functional enrichment results for single-cell RNA sequencing dataset (ss2)
ID	Description	GeneRatio	BgRatio	pvalue	p.adjust	qvalue	geneID	Count
GO:0048705	skeletal system morphogenesis	20/323	220/18723	1.59831e-09	5.91854e-06	4.94466e-06	6664/1277/7476/25987/3212/3217/3200/4313/3198/3201/3975/6495/1305/1311/3204/3199/249/3216/3215/6781	20
GO:0048706	embryonic skeletal system development	14/323	121/18723	2.24771e-08	4.16164e-05	3.47686e-05	6664/1277/3212/3217/3200/3198/3201/3975/6495/3204/3199/3216/5950/3215	14
GO:0030198	extracellular matrix organization	21/323	301/18723	6.73725e-08	4.92226e-05	4.11232e-05	4035/1277/79875/4316/1289/4017/1298/4015/8434/64094/84171/4313/1305/1311/1278/91522/7133/3936/4921/2191/22795	21
GO:0043062	extracellular structure organization	21/323	302/18723	7.12879e-08	4.92226e-05	4.11232e-05	4035/1277/79875/4316/1289/4017/1298/4015/8434/64094/84171/4313/1305/1311/1278/91522/7133/3936/4921/2191/22795	21
GO:0048704	embryonic skeletal system morphogenesis	12/323	94/18723	7.64063e-08	4.92226e-05	4.11232e-05	6664/3212/3217/3200/3198/3201/3975/6495/3204/3199/3216/3215	12
GO:0045229	external encapsulating structure organization	21/323	304/18723	7.97557e-08	4.92226e-05	4.11232e-05	4035/1277/79875/4316/1289/4017/1298/4015/8434/64094/84171/4313/1305/1311/1278/91522/7133/3936/4921/2191/22795	21
GO:0042060	wound healing	24/323	422/18723	3.54577e-07	0.000187571	0.000156707	2335/3694/1277/7476/25987/1956/6382/2149/10451/5270/634/4846/1289/3479/7128/5265/3162/4015/64094/1311/3678/6279/2191/6376	24
GO:0021675	nerve development	10/323	77/18723	8.01392e-07	0.000370944	0.000309907	10312/3212/5270/9935/2047/3200/3198/6495/627/7412	10
GO:0030199	collagen fibril organization	9/323	61/18723	9.54782e-07	0.00039284	0.000328199	1277/1289/4017/4015/84171/1305/1311/1278/4921	9
GO:0048771	tissue remodeling	14/323	175/18723	2.18794e-06	0.000790779	0.000660659	10312/10457/3488/1956/2149/115908/634/7421/4846/7128/5880/3200/4313/4921	14
GO:0050673	epithelial cell proliferation	23/323	437/18723	2.34906e-06	0.000790779	0.000660659	80173/6664/26471/3488/7476/1956/1030/7026/3481/634/7421/4017/3479/7128/3162/7498/3851/51162/2254/6495/283/2191/6591	23
GO:0043410	positive regulation of MAPK cascade	24/323	480/18723	3.42714e-06	0.00105756	0.000883539	7164/3965/10457/4035/1116/7476/1956/152007/3481/408/2149/55024/5031/284340/2043/147/3479/7498/153769/23566/11211/2254/146433/6376	24
GO:0034505	tooth mineralization	6/323	27/18723	5.48684e-06	0.00156291	0.00130574	10312/3694/1277/54757/56975/249	6
GO:0031214	biomineral tissue development	13/323	169/18723	7.75835e-06	0.00204042	0.00170467	10312/10457/3694/1277/54757/4846/3479/4015/56975/1311/1278/249/4921	13
GO:0021602	cranial nerve morphogenesis	6/323	29/18723	8.55265e-06	0.00204042	0.00170467	3212/9935/2047/3200/3198/6495	6
GO:0110148	biomineralization	13/323	171/18723	8.81628e-06	0.00204042	0.00170467	10312/10457/3694/1277/54757/4846/3479/4015/56975/1311/1278/249/4921	13
GO:0050678	regulation of epithelial cell proliferation	20/323	381/18723	1.12428e-05	0.00244896	0.00204599	80173/6664/26471/7476/1956/1030/7026/3481/634/7421/3479/7128/3162/7498/3851/51162/2254/6495/283/6591	20
GO:1901888	regulation of cell junction assembly	14/323	204/18723	1.29285e-05	0.00265967	0.00222203	11170/4035/7476/2239/22998/54828/57633/2047/10082/347730/64084/6495/627/6591	14
GO:0034329	cell junction assembly	21/323	420/18723	1.41558e-05	0.00275889	0.00230492	1004/11170/4035/2335/10686/7476/2239/22998/54828/57633/2047/10082/347730/64084/56132/6495/56126/2706/627/1003/6591	21
GO:0050866	negative regulation of cell activation	14/323	210/18723	1.79216e-05	0.00331818	0.00277219	79679/3965/10457/6664/55024/5270/634/4846/259307/7128/3162/10385/6376/3077	14
GO:0007162	negative regulation of cell adhesion	17/323	303/18723	2.2185e-05	0.00391196	0.00326826	79679/1029/3965/6494/11170/10457/4035/1277/54828/5270/634/259307/3204/10385/6591/6376/3077	17
GO:0070663	regulation of leukocyte proliferation	15/323	245/18723	2.46954e-05	0.00415669	0.00347272	79679/3965/10457/6664/3481/10451/259307/683/3479/7128/5880/7133/10385/146433/7412	15
GO:0070372	regulation of ERK1 and ERK2 cascade	17/323	309/18723	2.84664e-05	0.0044515	0.00371902	3965/10457/4035/2335/1116/1956/152007/408/2149/5031/284340/634/3479/2047/8000/57447/6376	17
GO:0021545	cranial nerve development	7/323	52/18723	2.92869e-05	0.0044515	0.00371902	10312/3212/9935/2047/3200/3198/6495	7
GO:0001503	ossification	20/323	408/18723	3.00533e-05	0.0044515	0.00371902	10312/10457/6664/3488/1277/1956/3481/115908/3479/4015/4313/1305/91851/1311/1278/3199/249/4921/6591/6781	20
GO:0048562	embryonic organ morphogenesis	16/323	285/18723	3.8333e-05	0.00542763	0.00453453	64220/6664/3212/3217/9935/115908/3200/3198/3201/3975/6495/3204/3199/3216/5950/3215	16
GO:0070661	leukocyte proliferation	17/323	318/18723	4.08589e-05	0.00542763	0.00453453	79679/3965/10312/10457/6664/3481/10451/259307/683/3479/7128/5880/7133/10385/146433/7412/6376	17
GO:0090596	sensory organ morphogenesis	15/323	256/18723	4.10407e-05	0.00542763	0.00453453	64220/22882/6664/25987/9935/115908/1289/2047/5308/3198/3975/6495/3199/5950/8842	15
GO:0032429	regulation of phospholipase A2 activity	4/323	13/18723	5.49691e-05	0.00700779	0.00585468	9373/4035/1956/283	4
GO:0048568	embryonic organ development	20/323	427/18723	5.67739e-05	0.00700779	0.00585468	64220/6664/7026/3481/3212/3217/9935/115908/5308/3200/3198/3201/3975/6495/1305/3204/3199/3216/5950/3215	20
GO:0051963	regulation of synapse assembly	9/323	101/18723	6.2891e-05	0.0074879	0.00625579	7476/2239/57633/2047/10082/347730/64084/6495/627	9
GO:0070371	ERK1 and ERK2 cascade	17/323	330/18723	6.47077e-05	0.0074879	0.00625579	3965/10457/4035/2335/1116/1956/152007/408/2149/5031/284340/634/3479/2047/8000/57447/6376	17
GO:0003002	regionalization	17/323	331/18723	6.71619e-05	0.00753638	0.00629629	718/7476/7026/4300/3212/3217/9935/5308/3200/3201/3975/6495/3204/3199/3216/3215/4222	17
GO:0002683	negative regulation of immune system process	20/323	434/18723	7.10085e-05	0.00773366	0.00646111	79679/3965/10457/6664/1831/55024/11240/9935/634/259307/7128/3162/79132/28959/55365/3204/3055/10385/6376/3077	20
GO:0051962	positive regulation of nervous system development	15/323	272/18723	8.16036e-05	0.00860389	0.00718815	6664/4035/2335/7476/1956/57633/5270/2043/2047/64084/23566/7133/146433/627/6376	15
GO:0071384	cellular response to corticosteroid stimulus	7/323	61/18723	8.36457e-05	0.00860389	0.00718815	11170/54541/1956/2706/358/6781/8644	7
GO:0042476	odontogenesis	10/323	130/18723	8.70255e-05	0.0087096	0.00727647	10312/3694/1277/54757/6382/5308/56975/1278/249/358	10
GO:0060135	maternal process involved in female pregnancy	7/323	62/18723	9.29142e-05	0.00905425	0.0075644	3965/7026/4316/7421/2057/2706/6781	7
GO:0016055	Wnt signaling pathway	20/323	444/18723	9.68372e-05	0.00919457	0.00768164	4035/1277/7476/25987/1956/4300/2239/6382/27303/115908/7089/7128/10082/8434/1363/11211/57447/6591/8418/9839	20
GO:0002695	negative regulation of leukocyte activation	12/323	187/18723	0.000102222	0.00929396	0.00776468	79679/3965/10457/6664/55024/634/259307/7128/3162/10385/6376/3077	12
GO:0198738	cell-cell signaling by wnt	20/323	446/18723	0.000102904	0.00929396	0.00776468	4035/1277/7476/25987/1956/4300/2239/6382/27303/115908/7089/7128/10082/8434/1363/11211/57447/6591/8418/9839	20
GO:0033002	muscle cell proliferation	14/323	248/18723	0.000109734	0.00967488	0.00808291	3488/1956/5031/3479/2047/7128/3162/4313/57447/2254/6495/283/5950/6376	14
GO:0060249	anatomical structure homeostasis	16/323	314/18723	0.000120102	0.0102801	0.00858856	10312/3694/1956/2149/23413/728378/4846/445582/7128/5880/57333/4015/1003/5950/8842/6376	16
GO:0044706	multi-multicellular organism process	13/323	220/18723	0.000122151	0.0102801	0.00858856	3965/3488/7026/3490/5270/4316/7421/8434/2057/4313/2706/6781/3077	13
GO:0007565	female pregnancy	12/323	193/18723	0.000137806	0.0113399	0.00947399	3965/3488/7026/3490/4316/7421/8434/2057/4313/2706/6781/3077	12
GO:0050670	regulation of lymphocyte proliferation	13/323	225/18723	0.000152764	0.0121333	0.0101368	79679/3965/10457/6664/3481/10451/259307/683/3479/5880/7133/10385/7412	13
GO:0048608	reproductive structure development	19/323	424/18723	0.000154354	0.0121333	0.0101368	718/64220/8743/26471/7476/7026/6382/3481/408/5270/7421/2057/2254/3975/283/2706/5950/6781/8644	19
GO:0031960	response to corticosteroid	11/323	167/18723	0.000157277	0.0121333	0.0101368	11170/1277/54541/1956/6382/3490/249/2706/358/6781/8644	11
GO:0032944	regulation of mononuclear cell proliferation	13/323	227/18723	0.000166741	0.0122664	0.010248	79679/3965/10457/6664/3481/10451/259307/683/3479/5880/7133/10385/7412	13
GO:0010812	negative regulation of cell-substrate adhesion	7/323	68/18723	0.000167691	0.0122664	0.010248	1029/11170/4035/1277/54828/3204/6376	7
GO:0061458	reproductive system development	19/323	427/18723	0.00016894	0.0122664	0.010248	718/64220/8743/26471/7476/7026/6382/3481/408/5270/7421/2057/2254/3975/283/2706/5950/6781/8644	19
GO:0007379	segment specification	4/323	17/18723	0.000173253	0.0123376	0.0103075	4300/9935/3199/4222	4
GO:0001649	osteoblast differentiation	13/323	229/18723	0.000181803	0.0127022	0.0106121	10312/10457/6664/3488/1277/3481/115908/3479/4015/3199/249/4921/6591	13
GO:0009952	anterior/posterior pattern specification	12/323	201/18723	0.000201378	0.0137283	0.0114694	7026/4300/3212/3217/3200/3201/3975/3204/3199/3216/3215/4222	12
GO:0031589	cell-substrate adhesion	17/323	363/18723	0.000203904	0.0137283	0.0114694	1029/11170/4035/2335/3694/1277/22998/54828/683/2047/5880/1305/3678/3204/7412/22795/6376	17
GO:0007160	cell-matrix adhesion	13/323	233/18723	0.000215463	0.013852	0.0115727	1029/11170/4035/2335/3694/22998/54828/683/1305/3204/7412/22795/6376	13
GO:0002544	chronic inflammatory response	4/323	18/18723	0.000219738	0.013852	0.0115727	6280/7128/7412/6279	4
GO:0007389	pattern specification process	19/323	436/18723	0.000220219	0.013852	0.0115727	718/80173/7476/7026/4300/3212/3217/9935/5308/3200/3201/3975/6495/3204/3199/3216/3215/4222/6781	19
GO:0060541	respiratory system development	12/323	203/18723	0.000220704	0.013852	0.0115727	64220/6664/3694/1116/3488/1956/57333/4015/2254/6495/5950/25803	12
GO:0007584	response to nutrient	11/323	174/18723	0.000225225	0.0139001	0.0116129	1277/1956/1030/7421/3162/8942/249/7412/6591/6781/8644	11
GO:0048593	camera-type eye morphogenesis	9/323	120/18723	0.000236732	0.0143708	0.0120061	64220/22882/6664/25987/2047/5308/3975/5950/8842	9
GO:0030324	lung development	11/323	177/18723	0.000261162	0.0155981	0.0130315	64220/6664/3694/1116/3488/1956/57333/4015/2254/5950/25803	11
GO:0060065	uterus development	4/323	19/18723	0.000274569	0.0161385	0.013483	64220/7476/3975/5950	4
GO:0007416	synapse assembly	11/323	179/18723	0.000287717	0.0163085	0.013625	7476/2239/57633/2047/10082/347730/64084/56132/6495/56126/627	11
GO:0098742	cell-cell adhesion via plasma-membrane adhesion molecules	14/323	273/18723	0.000296774	0.0163085	0.013625	1004/10686/2239/56137/634/10082/64084/56132/128434/56126/1003/7412/56111/6376	14
GO:0048592	eye morphogenesis	10/323	151/18723	0.00029786	0.0163085	0.013625	64220/22882/6664/25987/1289/2047/5308/3975/5950/8842	10
GO:0048660	regulation of smooth muscle cell proliferation	11/323	180/18723	0.000301826	0.0163085	0.013625	3488/1956/5031/3479/7128/3162/4313/57447/2254/283/6376	11
GO:0001893	maternal placenta development	5/323	35/18723	0.000314411	0.0163085	0.013625	7026/7421/2057/2706/6781	5
GO:0043491	protein kinase B signaling	12/323	211/18723	0.000314618	0.0163085	0.013625	1116/3488/1956/3481/55024/3479/57333/7498/4015/8644/6376/55273	12
GO:0030323	respiratory tube development	11/323	181/18723	0.000316513	0.0163085	0.013625	64220/6664/3694/1116/3488/1956/57333/4015/2254/5950/25803	11
GO:0001706	endoderm formation	6/323	54/18723	0.000323775	0.0163085	0.013625	2335/1289/1294/4313/3975/3678	6
GO:0060350	endochondral bone morphogenesis	6/323	54/18723	0.000323775	0.0163085	0.013625	1277/25987/1305/1311/249/6781	6
GO:0032496	response to lipopolysaccharide	16/323	343/18723	0.000326027	0.0163085	0.013625	9373/3965/6280/2149/4846/7128/834/3055/7133/2687/249/2706/7412/6279/2678/6376	16
GO:0001558	regulation of cell growth	18/323	414/18723	0.000330097	0.0163085	0.013625	9373/1029/6494/11170/53335/4035/2335/3488/1956/6280/3490/5270/634/3479/23566/627/6279/55384	18
GO:0050878	regulation of body fluid levels	17/323	379/18723	0.000336839	0.0163085	0.013625	2335/1956/2149/10451/5270/3868/2312/634/7421/4846/5029/5265/7498/1311/358/2191/66002	17
GO:0070166	enamel mineralization	4/323	20/18723	0.00033857	0.0163085	0.013625	10312/3694/54757/56975	4
GO:0060326	cell chemotaxis	15/323	310/18723	0.000339118	0.0163085	0.013625	3965/6280/10451/11240/284340/683/2047/5880/4015/64094/146433/7412/6279/63940/6376	15
GO:0048659	smooth muscle cell proliferation	11/323	184/18723	0.000364236	0.0172919	0.0144465	3488/1956/5031/3479/7128/3162/4313/57447/2254/283/6376	11
GO:0071385	cellular response to glucocorticoid stimulus	6/323	56/18723	0.00039546	0.0183576	0.0153369	11170/54541/1956/2706/358/6781	6
GO:0008217	regulation of blood pressure	11/323	186/18723	0.000399299	0.0183576	0.0153369	64167/7026/2149/83988/4846/147/3162/1278/59/290/66002	11
GO:0070374	positive regulation of ERK1 and ERK2 cascade	12/323	217/18723	0.00040557	0.0183576	0.0153369	3965/10457/4035/1116/1956/152007/408/2149/5031/284340/3479/6376	12
GO:0051250	negative regulation of lymphocyte activation	10/323	157/18723	0.000406514	0.0183576	0.0153369	79679/3965/10457/6664/55024/634/259307/7128/10385/3077	10
GO:0150146	cell junction disassembly	4/323	21/18723	0.000412582	0.0184071	0.0153783	718/2043/6591/6376	4
GO:0002011	morphogenesis of an epithelial sheet	6/323	57/18723	0.000435659	0.0187739	0.0156847	6664/7476/3212/634/1289/3678	6
GO:0052547	regulation of peptidase activity	19/323	461/18723	0.000440492	0.0187739	0.0156847	79886/718/3965/8743/4035/2335/6280/408/2149/5270/2043/57333/5265/1294/7498/8434/834/358/6279	19
GO:0032963	collagen metabolic process	8/323	104/18723	0.000441083	0.0187739	0.0156847	1277/2149/4316/1289/57333/4313/1278/2191	8
GO:0048661	positive regulation of smooth muscle cell proliferation	8/323	104/18723	0.000441083	0.0187739	0.0156847	3488/1956/5031/3479/3162/4313/2254/6376	8
GO:0061448	connective tissue development	13/323	252/18723	0.000458068	0.0192753	0.0161036	1116/1277/7476/25987/1289/4017/3200/4015/6097/1311/59/6591/6781	13
GO:0071496	cellular response to external stimulus	15/323	320/18723	0.00047319	0.0196879	0.0164483	6494/11170/1277/1956/1030/55062/4316/7421/3162/834/358/7412/6591/8644/3077	15
GO:0048708	astrocyte differentiation	7/323	81/18723	0.000497053	0.020451	0.0170858	4035/1956/6280/5270/2043/10100/6279	7
GO:0048672	positive regulation of collateral sprouting	3/323	10/18723	0.000557903	0.0227024	0.0189668	4035/23566/627	3
GO:0002237	response to molecule of bacterial origin	16/323	363/18723	0.000604821	0.024344	0.0203383	9373/3965/6280/2149/4846/7128/834/3055/7133/2687/249/2706/7412/6279/2678/6376	16
GO:0090130	tissue migration	16/323	365/18723	0.000641533	0.0254806	0.0212878	7476/7026/152007/54828/388/3868/634/4846/4017/3162/64094/59/1003/2191/6781/9839	16
GO:0010952	positive regulation of peptidase activity	11/323	197/18723	0.000646819	0.0254806	0.0212878	3965/8743/2335/6280/408/2149/2043/57333/7498/834/6279	11
GO:0001953	negative regulation of cell-matrix adhesion	5/323	41/18723	0.000667011	0.0257286	0.021495	1029/11170/4035/54828/3204	5
GO:0071634	regulation of transforming growth factor beta production	5/323	41/18723	0.000667011	0.0257286	0.021495	3965/2335/3694/25987/6376	5
GO:0043588	skin development	13/323	263/18723	0.000683734	0.0261017	0.0218068	80173/3694/3488/1277/1956/3868/2312/7421/1289/1311/1278/3204/8644	13
GO:0022617	extracellular matrix disassembly	6/323	63/18723	0.000748208	0.0280443	0.0234297	4035/4316/4313/3936/4921/2191	6
GO:0016049	cell growth	19/323	482/18723	0.000753874	0.0280443	0.0234297	9373/1029/6494/203228/11170/53335/4035/2335/3488/1956/6280/3490/5270/634/3479/23566/627/6279/55384	19
GO:0098883	synapse pruning	3/323	11/18723	0.000757339	0.0280443	0.0234297	718/2043/6376	3
GO:0042129	regulation of T cell proliferation	10/323	171/18723	0.000792533	0.0290569	0.0242757	79679/3965/10457/3481/259307/3479/5880/7133/10385/7412	10
GO:0001894	tissue homeostasis	13/323	268/18723	0.000813775	0.029258	0.0244437	10312/3694/1956/2149/728378/4846/445582/7128/5880/57333/1003/5950/8842	13
GO:0048857	neural nucleus development	6/323	64/18723	0.000813819	0.029258	0.0244437	3212/11240/445582/57447/2254/9143	6
GO:0014002	astrocyte development	5/323	43/18723	0.000833024	0.029378	0.0245439	4035/1956/6280/10100/6279	5
GO:0071604	transforming growth factor beta production	5/323	43/18723	0.000833024	0.029378	0.0245439	3965/2335/3694/25987/6376	5
GO:0021762	substantia nigra development	5/323	44/18723	0.000926713	0.0323737	0.0270468	11240/445582/57447/2254/9143	5
GO:0070664	negative regulation of leukocyte proliferation	7/323	90/18723	0.000936255	0.0324014	0.0270699	79679/3965/10457/6664/259307/7128/10385	7
GO:0003416	endochondral bone growth	4/323	26/18723	0.000962924	0.0324155	0.0270816	25987/1311/4921/6781	4
GO:0046697	decidualization	4/323	26/18723	0.000962924	0.0324155	0.0270816	7421/2057/2706/6781	4
GO:0097186	amelogenesis	4/323	26/18723	0.000962924	0.0324155	0.0270816	10312/3694/54757/56975	4
GO:0043301	negative regulation of leukocyte degranulation	3/323	12/18723	0.000996926	0.0330481	0.0276102	3965/634/3162	3
GO:0060191	regulation of lipase activity	7/323	91/18723	0.000999566	0.0330481	0.0276102	9373/4035/1956/51129/5031/2769/283	7
GO:0031670	cellular response to nutrient	5/323	45/18723	0.00102802	0.0333925	0.0278979	1277/1030/7421/3162/6591	5
GO:0035987	endodermal cell differentiation	5/323	45/18723	0.00102802	0.0333925	0.0278979	2335/1289/1294/4313/3678	5
GO:0010517	regulation of phospholipase activity	6/323	67/18723	0.00103753	0.0334085	0.0279112	9373/4035/1956/5031/2769/283	6
GO:0051384	response to glucocorticoid	9/323	148/18723	0.00109095	0.0348257	0.0290953	11170/54541/1956/6382/3490/249/2706/358/6781	9
GO:1900046	regulation of hemostasis	6/323	68/18723	0.00112171	0.0353579	0.0295399	2149/5270/634/4846/1311/2191	6
GO:0050807	regulation of synapse organization	11/323	211/18723	0.00113509	0.0353579	0.0295399	7846/7476/2239/57633/2043/2047/10082/347730/64084/6495/627	11
GO:0033273	response to vitamin	7/323	93/18723	0.00113627	0.0353579	0.0295399	1277/1956/7421/8942/249/6591/6781	7
GO:0050727	regulation of inflammatory response	16/323	386/18723	0.00115702	0.0357038	0.0298289	718/26471/1956/6280/284340/683/3479/7128/834/3055/7133/1003/6279/2678/63940/6376	16
GO:0045766	positive regulation of angiogenesis	10/323	181/18723	0.00122197	0.036729	0.0306853	718/1116/51129/388/4846/3162/64094/3678/1003/358	10
GO:1904018	positive regulation of vasculature development	10/323	181/18723	0.00122197	0.036729	0.0306853	718/1116/51129/388/4846/3162/64094/3678/1003/358	10
GO:0050808	synapse organization	17/323	426/18723	0.00123813	0.036729	0.0306853	7846/718/7476/2239/2149/57633/4744/2043/2047/10082/347730/64084/56132/6495/56126/627/6376	17
GO:0014911	positive regulation of smooth muscle cell migration	5/323	47/18723	0.00125497	0.036729	0.0306853	4035/3488/5031/3479/2254	5
GO:0048483	autonomic nervous system development	5/323	47/18723	0.00125497	0.036729	0.0306853	6664/2335/3212/6495/7412	5
GO:0097028	dendritic cell differentiation	5/323	47/18723	0.00125497	0.036729	0.0306853	3965/3694/10537/28959/55365	5
GO:0016322	neuron remodeling	3/323	13/18723	0.00127951	0.036729	0.0306853	718/53335/6376	3
GO:0070486	leukocyte aggregation	3/323	13/18723	0.00127951	0.036729	0.0306853	6280/5880/6279	3
GO:2001198	regulation of dendritic cell differentiation	3/323	13/18723	0.00127951	0.036729	0.0306853	3965/28959/55365	3
GO:2001233	regulation of apoptotic signaling pathway	15/323	356/18723	0.00139301	0.0396092	0.0330916	7164/79886/8743/26471/6280/2139/4846/3479/7128/3162/627/8382/6279/6591/6376	15
GO:0001818	negative regulation of cytokine production	15/323	357/18723	0.00143194	0.0396092	0.0330916	3965/10457/2335/25987/408/55024/634/3479/7128/3162/57447/79132/10385/6376/3077	15
GO:0010631	epithelial cell migration	15/323	357/18723	0.00143194	0.0396092	0.0330916	7476/7026/152007/54828/388/3868/634/4846/4017/3162/64094/1003/2191/6781/9839	15
GO:2001237	negative regulation of extrinsic apoptotic signaling pathway	7/323	97/18723	0.00145342	0.0396092	0.0330916	2139/4846/3479/7128/3162/6591/6376	7
GO:0071549	cellular response to dexamethasone stimulus	4/323	29/18723	0.00146885	0.0396092	0.0330916	54541/1956/2706/358	4
GO:0098868	bone growth	4/323	29/18723	0.00146885	0.0396092	0.0330916	25987/1311/4921/6781	4
GO:0050803	regulation of synapse structure or activity	11/323	218/18723	0.00147479	0.0396092	0.0330916	7846/7476/2239/57633/2043/2047/10082/347730/64084/6495/627	11
GO:0071621	granulocyte chemotaxis	8/323	125/18723	0.00147612	0.0396092	0.0330916	6280/10451/284340/683/5880/146433/6279/6376	8
GO:2000027	regulation of animal organ morphogenesis	8/323	125/18723	0.00147612	0.0396092	0.0330916	7476/4300/2239/3217/115908/10082/3975/6495	8
GO:0043123	positive regulation of I-kappaB kinase/NF-kappaB signaling	10/323	186/18723	0.00149892	0.039839	0.0332836	3965/8743/2149/10346/3162/10537/80833/286343/834/6376	10
GO:0035567	non-canonical Wnt signaling pathway	6/323	72/18723	0.00151185	0.039839	0.0332836	7476/4300/2239/115908/10082/11211	6
GO:1904707	positive regulation of vascular associated smooth muscle cell proliferation	5/323	49/18723	0.00151696	0.039839	0.0332836	3488/5031/3479/4313/2254	5
GO:0090132	epithelium migration	15/323	360/18723	0.00155427	0.0404119	0.0337623	7476/7026/152007/54828/388/3868/634/4846/4017/3162/64094/1003/2191/6781/9839	15
GO:0046651	lymphocyte proliferation	13/323	288/18723	0.0015606	0.0404119	0.0337623	79679/3965/10457/6664/3481/10451/259307/683/3479/5880/7133/10385/7412	13
GO:0001667	ameboidal-type cell migration	18/323	475/18723	0.00160059	0.0407339	0.0340313	2335/7476/7026/152007/54828/388/3868/634/4846/4017/5308/3162/64094/1003/4921/2191/6781/9839	18
GO:0018158	protein oxidation	3/323	14/18723	0.00160777	0.0407339	0.0340313	4017/4015/84171	3
GO:0035589	G protein-coupled purinergic nucleotide receptor signaling pathway	3/323	14/18723	0.00160777	0.0407339	0.0340313	5031/53836/5029	3
GO:0043299	leukocyte degranulation	6/323	73/18723	0.00162378	0.0407339	0.0340313	3965/5730/634/5880/3162/3055	6
GO:0010810	regulation of cell-substrate adhesion	11/323	221/18723	0.00164389	0.0407339	0.0340313	1029/11170/4035/2335/1277/22998/54828/683/5880/3204/6376	11
GO:1900047	negative regulation of hemostasis	5/323	50/18723	0.00166206	0.0407339	0.0340313	5270/634/4846/1311/2191	5
GO:1904036	negative regulation of epithelial cell apoptotic process	5/323	50/18723	0.00166206	0.0407339	0.0340313	26471/51129/7128/3162/1003	5
GO:0007202	activation of phospholipase C activity	4/323	30/18723	0.00167204	0.0407339	0.0340313	1956/5031/2769/283	4
GO:0060351	cartilage development involved in endochondral bone morphogenesis	4/323	30/18723	0.00167204	0.0407339	0.0340313	1277/25987/1311/6781	4
GO:0032943	mononuclear cell proliferation	13/323	291/18723	0.00171071	0.0412759	0.0344841	79679/3965/10457/6664/3481/10451/259307/683/3479/5880/7133/10385/7412	13
GO:0001952	regulation of cell-matrix adhesion	8/323	128/18723	0.00171658	0.0412759	0.0344841	1029/11170/4035/22998/54828/683/3204/6376	8
GO:0043280	positive regulation of cysteine-type endopeptidase activity involved in apoptotic process	8/323	129/18723	0.00180327	0.0430806	0.0359918	3965/8743/6280/408/2149/7498/834/6279	8
GO:0010001	glial cell differentiation	11/323	225/18723	0.00189369	0.0438331	0.0366205	6664/4035/1956/54587/6280/5270/2043/10100/7133/146433/6279	11
GO:0050769	positive regulation of neurogenesis	11/323	225/18723	0.00189369	0.0438331	0.0366205	6664/4035/2335/1956/5270/2043/23566/7133/146433/627/6376	11
GO:0008045	motor neuron axon guidance	4/323	31/18723	0.00189395	0.0438331	0.0366205	2043/5880/3975/3199	4
GO:0034472	snRNA 3'-end processing	4/323	31/18723	0.00189395	0.0438331	0.0366205	541465/728911/541466/441519	4
GO:0043171	peptide catabolic process	4/323	31/18723	0.00189395	0.0438331	0.0366205	64167/2687/2678/290	4
GO:0050900	leukocyte migration	15/323	369/18723	0.001975	0.044865	0.0374826	3965/6280/10451/11240/284340/683/5880/3162/3204/3055/146433/7412/6279/63940/6376	15
GO:0060071	Wnt signaling pathway, planar cell polarity pathway	5/323	52/18723	0.00198245	0.044865	0.0374826	7476/4300/2239/115908/10082	5
GO:1904424	regulation of GTP binding	3/323	15/18723	0.00198418	0.044865	0.0374826	203228/2043/79822	3
GO:0046683	response to organophosphorus	8/323	131/18723	0.001987	0.044865	0.0374826	3488/1277/6382/5031/5029/834/358/6781	8
GO:0045667	regulation of osteoblast differentiation	8/323	132/18723	0.00208423	0.0467753	0.0390786	10312/6664/3488/115908/3479/3199/4921/6591	8
GO:0045736	negative regulation of cyclin-dependent protein serine/threonine kinase activity	4/323	32/18723	0.00213545	0.047127	0.0393724	1029/1030/7026/7128	4
GO:0007492	endoderm development	6/323	77/18723	0.00213561	0.047127	0.0393724	2335/1289/1294/4313/3975/3678	6
GO:0003018	vascular process in circulatory system	12/323	263/18723	0.00213809	0.047127	0.0393724	4035/1956/2149/9194/634/4846/147/5029/5243/1311/59/1003	12
GO:0050680	negative regulation of epithelial cell proliferation	9/323	164/18723	0.0022191	0.0486232	0.0406224	80173/26471/1030/7026/634/7421/7498/3851/6591	9
GO:0030595	leukocyte chemotaxis	11/323	230/18723	0.00224858	0.0489793	0.0409199	3965/6280/10451/11240/284340/683/5880/146433/6279/63940/6376	11

## Sheet: GO_down-regulated
Table S2.The functional enrichment results for single-cell RNA sequencing dataset (ss2)
ID	Description	GeneRatio	BgRatio	pvalue	p.adjust	qvalue	geneID	Count
GO:0003139	secondary heart field specification	3/49	11/18723	2.73877e-06	0.00405885	0.00323463	652/8928/4036	3
GO:0003128	heart field specification	3/49	18/18723	1.33708e-05	0.00699543	0.00557488	652/8928/4036	3
GO:0003148	outflow tract septum morphogenesis	3/49	24/18723	3.28004e-05	0.00699543	0.00557488	652/23414/4036	3
GO:0044321	response to leptin	3/49	24/18723	3.28004e-05	0.00699543	0.00557488	55022/4036/4504	3
GO:0007178	transmembrane receptor protein serine/threonine kinase signaling pathway	7/49	355/18723	3.59585e-05	0.00699543	0.00557488	55512/652/4681/3248/348093/8928/4036	7
GO:0003151	outflow tract morphogenesis	4/49	74/18723	4.1631e-05	0.00699543	0.00557488	652/23414/8928/4036	4
GO:0048844	artery morphogenesis	4/49	74/18723	4.1631e-05	0.00699543	0.00557488	652/3248/8928/4036	4
GO:0001958	endochondral ossification	3/49	27/18723	4.71406e-05	0.00699543	0.00557488	4325/55512/652	3
GO:0036075	replacement ossification	3/49	27/18723	4.71406e-05	0.00699543	0.00557488	4325/55512/652	3
GO:0030509	BMP signaling pathway	5/49	152/18723	4.72026e-05	0.00699543	0.00557488	55512/652/4681/348093/4036	5
GO:0014706	striated muscle tissue development	7/49	384/18723	5.9103e-05	0.00790703	0.00630136	51778/8854/652/7881/23414/8928/4036	7
GO:0071772	response to BMP	5/49	165/18723	6.9729e-05	0.00790703	0.00630136	55512/652/4681/348093/4036	5
GO:0071773	cellular response to BMP stimulus	5/49	165/18723	6.9729e-05	0.00790703	0.00630136	55512/652/4681/348093/4036	5
GO:0060914	heart formation	3/49	32/18723	7.92053e-05	0.00790703	0.00630136	652/8928/4036	3
GO:0060537	muscle tissue development	7/49	403/18723	8.00307e-05	0.00790703	0.00630136	51778/8854/652/7881/23414/8928/4036	7
GO:0042475	odontogenesis of dentin-containing tooth	4/49	90/18723	8.96538e-05	0.00830418	0.00661786	55512/760/652/1080	4
GO:0010092	specification of animal organ identity	3/49	36/18723	0.000113181	0.00948672	0.00756027	652/8928/4036	3
GO:0030510	regulation of BMP signaling pathway	4/49	96/18723	0.000115223	0.00948672	0.00756027	652/4681/348093/4036	4
GO:0060840	artery development	4/49	100/18723	0.000134969	0.0105276	0.00838979	652/3248/8928/4036	4
GO:0048661	positive regulation of smooth muscle cell proliferation	4/49	104/18723	0.000157059	0.0116381	0.00927475	55512/652/3248/348093	4
GO:0060541	respiratory system development	5/49	203/18723	0.000184587	0.0130265	0.0103813	8854/55512/652/7881/23414	5
GO:0007517	muscle organ development	6/49	327/18723	0.00020139	0.0135663	0.0108114	51778/652/7881/23414/8928/4036	6
GO:0003002	regionalization	6/49	331/18723	0.000215048	0.0138566	0.0110427	8854/652/5362/4681/8928/4036	6
GO:0055010	ventricular cardiac muscle tissue morphogenesis	3/49	46/18723	0.000236244	0.0145881	0.0116257	23414/8928/4036	3
GO:0003206	cardiac chamber morphogenesis	4/49	121/18723	0.000280875	0.0166503	0.0132691	652/23414/8928/4036	4
GO:0003231	cardiac ventricle development	4/49	123/18723	0.000299009	0.0170435	0.0135825	652/23414/8928/4036	4
GO:0030514	negative regulation of BMP signaling pathway	3/49	52/18723	0.000340167	0.0186714	0.0148798	4681/348093/4036	3
GO:0042476	odontogenesis	4/49	130/18723	0.000369126	0.0187912	0.0149753	55512/760/652/1080	4
GO:0048738	cardiac muscle tissue development	5/49	236/18723	0.000370079	0.0187912	0.0149753	8854/652/23414/8928/4036	5
GO:0060350	endochondral bone morphogenesis	3/49	54/18723	0.000380388	0.0187912	0.0149753	4325/55512/652	3
GO:0003229	ventricular cardiac muscle tissue development	3/49	55/18723	0.000401595	0.0191779	0.0152835	23414/8928/4036	3
GO:0009799	specification of symmetry	4/49	134/18723	0.000414097	0.0191779	0.0152835	8854/652/4681/8928	4
GO:0003007	heart morphogenesis	5/49	246/18723	0.000447384	0.0200916	0.0160116	8854/652/23414/8928/4036	5
GO:0033002	muscle cell proliferation	5/49	248/18723	0.000464205	0.0202339	0.016125	55512/652/3248/23414/348093	5
GO:0019755	one-carbon compound transport	2/49	13/18723	0.000513817	0.0213671	0.0170281	366/760	2
GO:0055008	cardiac muscle tissue morphogenesis	3/49	60/18723	0.000519038	0.0213671	0.0170281	23414/8928/4036	3
GO:0048645	animal organ formation	3/49	65/18723	0.000656471	0.0259715	0.0206975	652/8928/4036	3
GO:0021915	neural tube development	4/49	152/18723	0.000665935	0.0259715	0.0206975	8854/652/5362/4036	4
GO:0060411	cardiac septum morphogenesis	3/49	68/18723	0.000749063	0.0279796	0.0222978	652/23414/4036	3
GO:0021535	cell migration in hindbrain	2/49	16/18723	0.000786534	0.0279796	0.0222978	5362/51286	2
GO:0060415	muscle tissue morphogenesis	3/49	70/18723	0.00081518	0.0279796	0.0222978	23414/8928/4036	3
GO:0003205	cardiac chamber development	4/49	161/18723	0.000825762	0.0279796	0.0222978	652/23414/8928/4036	4
GO:0048568	embryonic organ development	6/49	427/18723	0.000828667	0.0279796	0.0222978	8854/4325/652/23414/348093/8928	6
GO:0003208	cardiac ventricle morphogenesis	3/49	71/18723	0.000849584	0.0279796	0.0222978	23414/8928/4036	3
GO:0003281	ventricular septum development	3/49	71/18723	0.000849584	0.0279796	0.0222978	652/23414/4036	3
GO:0007389	pattern specification process	6/49	436/18723	0.000923299	0.0297463	0.0237058	8854/652/5362/4681/8928/4036	6
GO:0001822	kidney development	5/49	293/18723	0.000984777	0.0302293	0.0240907	8854/760/652/3248/4036	5
GO:0072189	ureter development	2/49	18/18723	0.000999485	0.0302293	0.0240907	8854/652	2
GO:0097094	craniofacial suture morphogenesis	2/49	18/18723	0.000999485	0.0302293	0.0240907	4325/652	2
GO:0048644	muscle organ morphogenesis	3/49	77/18723	0.00107544	0.0315081	0.0251098	23414/8928/4036	3
GO:0042886	amide transport	5/49	301/18723	0.00111032	0.0315081	0.0251098	55512/366/760/1080/4036	5
GO:0044320	cellular response to leptin stimulus	2/49	19/18723	0.00111521	0.0315081	0.0251098	55022/4504	2
GO:0072001	renal system development	5/49	302/18723	0.00112681	0.0315081	0.0251098	8854/760/652/3248/4036	5
GO:0090287	regulation of cellular response to growth factor stimulus	5/49	304/18723	0.00116034	0.0316319	0.0252084	652/4681/348093/4036/4504	5
GO:0030324	lung development	4/49	177/18723	0.00117392	0.0316319	0.0252084	8854/55512/652/23414	4
GO:0003215	cardiac right ventricle morphogenesis	2/49	20/18723	0.00123705	0.0324764	0.0258814	23414/8928	2
GO:0048660	regulation of smooth muscle cell proliferation	4/49	180/18723	0.00124909	0.0324764	0.0258814	55512/652/3248/348093	4
GO:0030323	respiratory tube development	4/49	181/18723	0.00127488	0.0325754	0.0259604	8854/55512/652/23414	4
GO:0048659	smooth muscle cell proliferation	4/49	184/18723	0.00135448	0.0340228	0.0271138	55512/652/3248/348093	4
GO:0006833	water transport	2/49	23/18723	0.001639	0.0404833	0.0322624	366/1080	2
GO:0001655	urogenital system development	5/49	338/18723	0.00185114	0.0433574	0.0345529	8854/760/652/3248/4036	5
GO:0045132	meiotic chromosome segregation	3/49	93/18723	0.00185269	0.0433574	0.0345529	10388/55063/130951	3
GO:0060349	bone morphogenesis	3/49	93/18723	0.00185269	0.0433574	0.0345529	4325/55512/652	3
GO:0009952	anterior/posterior pattern specification	4/49	201/18723	0.00187238	0.0433574	0.0345529	8854/652/5362/8928	4
GO:0035282	segmentation	3/49	96/18723	0.00202875	0.0462556	0.0368625	8854/652/5362	3
GO:0060037	pharyngeal system development	2/49	26/18723	0.00209492	0.0470405	0.037488	652/5362	2
GO:0043491	protein kinase B signaling	4/49	211/18723	0.00223393	0.0494133	0.039379	55512/85453/4036/4504	4

## Sheet: KEGG_up-regulated
Table S2.The functional enrichment results for single-cell RNA sequencing dataset (ss2)
ID	Description	GeneRatio	BgRatio	pvalue	p.adjust	qvalue	geneID	Count
hsa04512	ECM-receptor interaction	9/167	88/8142	7.38332e-05	0.0184583	0.0181086	2335/3694/1277/6382/3910/1298/1311/1278/3678	9
hsa00430	Taurine and hypotaurine metabolism	4/167	16/8142	0.000256277	0.0204394	0.0200522	2328/2687/2327/2678	4
hsa05205	Proteoglycans in cancer	13/167	205/8142	0.000289006	0.0204394	0.0200522	2335/1277/7476/1956/22808/6382/3481/10451/3479/4313/11211/1278/3678	13
hsa04151	PI3K-Akt signaling pathway	18/167	354/8142	0.000327031	0.0204394	0.0200522	2335/3694/1277/54541/1956/3481/3910/2149/4846/1298/3479/23566/2057/2254/1311/1278/3678/627	18
hsa04510	Focal adhesion	12/167	201/8142	0.000848475	0.0424238	0.04162	2335/3694/1277/1956/3910/10451/1298/3479/5880/1311/1278/3678	12

## Sheet: KEGG_down-regulated
Table S2.The functional enrichment results for single-cell RNA sequencing dataset (ss2)
