# Supplementary material for: Identification of a Recurrence Gene Signature for Ovarian Cancer Prognosis by Integrating Single-Cell RNA Sequencing and Bulk Expression Datasets
Source: Front Genet. 2022 Jun 8;13:823082. doi: 10.3389/fgene.2022.823082 (PMC9214038; doi:10.3389/fgene.2022.823082)
Supplement: Supplementary file 5 [file Table3.XLS]

## Sheet: GO_up-regulated
Table S3.The functional enrichment results for bulk expression dataset (GSE44104)
ID	Description	GeneRatio	BgRatio	pvalue	p.adjust	qvalue	geneID	Count
GO:0006959	humoral immune response	17/111	317/18723	5.45567e-12	1.36501e-08	1.09228e-08	717/2919/710/10406/1880/6372/5919/720/721/715/718/6373/3627/3853/1673/3569/6278	17
GO:0030595	leukocyte chemotaxis	13/111	230/18723	1.07226e-09	1.3414e-06	1.07339e-06	6356/2919/6364/1880/6372/5919/9353/6373/3627/2621/5764/3569/6278	13
GO:0019221	cytokine-mediated signaling pathway	17/111	472/18723	2.59691e-09	2.16583e-06	1.7331e-06	8877/3556/6356/7804/2919/7128/8519/330/10581/6364/6372/9353/6373/3627/3575/2621/3569	17
GO:0060326	cell chemotaxis	14/111	310/18723	4.31684e-09	2.70018e-06	2.16069e-06	6356/2919/6364/1880/6372/5919/9353/6373/3627/2621/1673/5764/3569/6278	14
GO:0002449	lymphocyte mediated immunity	14/111	350/18723	2.00943e-08	9.90914e-06	7.92932e-06	604/717/64170/3383/710/6318/91543/720/721/715/718/3575/10125/3569	14
GO:0071674	mononuclear cell migration	11/111	196/18723	2.37629e-08	9.90914e-06	7.92932e-06	6356/3383/6364/1880/5919/9353/6373/3627/2621/3569/6278	11
GO:0050900	leukocyte migration	14/111	369/18723	3.89107e-08	1.19676e-05	9.57652e-06	6356/3383/2919/6364/1880/6372/5919/9353/6373/3627/2621/5764/3569/6278	14
GO:0019730	antimicrobial humoral response	9/111	122/18723	4.54698e-08	1.19676e-05	9.57652e-06	2919/10406/6372/5919/6373/3627/3853/1673/6278	9
GO:0002443	leukocyte mediated immunity	15/111	440/18723	5.02862e-08	1.19676e-05	9.57652e-06	604/717/64170/3383/710/6372/6318/91543/720/721/715/718/3575/10125/3569	15
GO:0071621	granulocyte chemotaxis	9/111	125/18723	5.61689e-08	1.19676e-05	9.57652e-06	6356/2919/6364/6372/5919/9353/6373/3627/6278	9
GO:0051607	defense response to virus	12/111	265/18723	5.73987e-08	1.19676e-05	9.57652e-06	64170/54541/7128/8519/330/10581/91543/3627/10964/3434/3569/3428	12
GO:0140546	defense response to symbiont	12/111	265/18723	5.73987e-08	1.19676e-05	9.57652e-06	64170/54541/7128/8519/330/10581/91543/3627/10964/3434/3569/3428	12
GO:0048247	lymphocyte chemotaxis	7/111	64/18723	9.99997e-08	1.92461e-05	1.54008e-05	6356/6364/1880/6373/3627/2621/6278	7
GO:0045861	negative regulation of proteolysis	13/111	351/18723	1.627e-07	2.90768e-05	2.32673e-05	2619/710/10406/330/6317/6318/27074/720/721/718/2621/3428/120892	13
GO:0002460	adaptive immune response based on somatic recombination of immune receptors built from immunoglobulin superfamily domains	13/111	356/18723	1.91411e-07	3.19274e-05	2.55484e-05	604/717/64170/3383/710/7128/91543/720/721/715/718/3575/3569	13
GO:2000425	regulation of apoptotic cell clearance	4/111	10/18723	2.39047e-07	3.53506e-05	2.82876e-05	717/720/721/718	4
GO:0097530	granulocyte migration	9/111	148/18723	2.40358e-07	3.53506e-05	2.82876e-05	6356/2919/6364/6372/5919/9353/6373/3627/6278	9
GO:0045229	external encapsulating structure organization	12/111	304/18723	2.54321e-07	3.53506e-05	2.82876e-05	25975/1296/4322/7051/1300/5806/7490/9510/2621/4060/1301/3569	12
GO:0009615	response to virus	13/111	367/18723	2.71162e-07	3.57078e-05	2.85734e-05	64170/6356/54541/7128/8519/330/10581/91543/3627/10964/3434/3569/3428	13
GO:0010951	negative regulation of endopeptidase activity	11/111	252/18723	3.05301e-07	3.81931e-05	3.05622e-05	710/10406/330/6317/6318/27074/720/721/718/2621/3428	11
GO:0051346	negative regulation of hydrolase activity	13/111	379/18723	3.91078e-07	4.65942e-05	3.72848e-05	710/10406/330/6317/6318/27074/720/721/718/5806/2621/3428/120892	13
GO:0061844	antimicrobial humoral immune response mediated by antimicrobial peptide	7/111	79/18723	4.33793e-07	4.89247e-05	3.91496e-05	2919/6372/6373/3627/3853/1673/6278	7
GO:0010466	negative regulation of peptidase activity	11/111	262/18723	4.49747e-07	4.89247e-05	3.91496e-05	710/10406/330/6317/6318/27074/720/721/718/2621/3428	11
GO:0072676	lymphocyte migration	8/111	117/18723	4.71962e-07	4.92021e-05	3.93716e-05	6356/3383/6364/1880/6373/3627/2621/6278	8
GO:0097529	myeloid leukocyte migration	10/111	220/18723	7.49343e-07	7.49943e-05	6.00106e-05	6356/2919/6364/6372/5919/9353/6373/3627/3569/6278	10
GO:0070098	chemokine-mediated signaling pathway	7/111	88/18723	9.09345e-07	8.75069e-05	7.00232e-05	6356/2919/6364/6372/9353/6373/3627	7
GO:0043410	positive regulation of MAPK cascade	14/111	480/18723	9.50868e-07	8.81137e-05	7.05088e-05	64170/8877/3481/6356/3383/6364/1880/2621/10125/1116/1000/3569/6278/120892	14
GO:0044403	biological process involved in symbiotic interaction	11/111	290/18723	1.22229e-06	0.000106181	8.49661e-05	64170/3383/8519/4061/10581/6317/6372/5806/3853/3434/2621	11
GO:0048525	negative regulation of viral process	7/111	92/18723	1.23071e-06	0.000106181	8.49661e-05	8519/4061/10581/91543/5806/3434/3428	7
GO:0002687	positive regulation of leukocyte migration	8/111	135/18723	1.40368e-06	0.000117067	9.3677e-05	3383/6364/5919/3627/2621/5764/3569/6278	8
GO:0050764	regulation of phagocytosis	7/111	95/18723	1.52988e-06	0.000123477	9.88061e-05	717/8877/720/721/718/5806/2621	7
GO:0002237	response to molecule of bacterial origin	12/111	363/18723	1.65709e-06	0.000125912	0.000100755	64170/3383/2919/2326/7128/6372/721/6373/3627/23641/3569/6278	12
GO:0030198	extracellular matrix organization	11/111	301/18723	1.75622e-06	0.000125912	0.000100755	25975/1296/4322/1300/5806/7490/9510/2621/4060/1301/3569	11
GO:1990868	response to chemokine	7/111	97/18723	1.76136e-06	0.000125912	0.000100755	6356/2919/6364/6372/9353/6373/3627	7
GO:1990869	cellular response to chemokine	7/111	97/18723	1.76136e-06	0.000125912	0.000100755	6356/2919/6364/6372/9353/6373/3627	7
GO:0043062	extracellular structure organization	11/111	302/18723	1.81365e-06	0.000126049	0.000100864	25975/1296/4322/1300/5806/7490/9510/2621/4060/1301/3569	11
GO:0050766	positive regulation of phagocytosis	6/111	66/18723	2.57826e-06	0.000169276	0.000135455	717/720/721/718/5806/2621	6
GO:0072678	T cell migration	6/111	66/18723	2.57826e-06	0.000169276	0.000135455	3383/6364/1880/6373/3627/6278	6
GO:0030593	neutrophil chemotaxis	7/111	103/18723	2.6386e-06	0.000169276	0.000135455	6356/2919/6364/6372/9353/6373/3627	7
GO:1903900	regulation of viral life cycle	8/111	148/18723	2.80073e-06	0.000175186	0.000140184	8519/4061/10581/27074/91543/5806/3434/3428	8
GO:0019058	viral life cycle	11/111	317/18723	2.89646e-06	0.000176755	0.000141439	3383/8519/4061/10581/6317/27074/91543/5806/3434/2621/3428	11
GO:0044409	entry into host	8/111	151/18723	3.25319e-06	0.000193797	0.000155077	3383/8519/4061/10581/6317/5806/3853/2621	8
GO:0051701	biological process involved in interaction with host	9/111	203/18723	3.37454e-06	0.000196351	0.000157121	3383/8519/4061/10581/6317/5806/3853/3434/2621	9
GO:0002548	monocyte chemotaxis	6/111	70/18723	3.64982e-06	0.000207542	0.000166076	6356/6364/9353/3627/3569/6278	6
GO:0043903	regulation of biological process involved in symbiotic interaction	6/111	72/18723	4.30759e-06	0.000239502	0.00019165	8519/4061/10581/6372/5806/3853	6
GO:0002685	regulation of leukocyte migration	9/111	210/18723	4.45074e-06	0.000242082	0.000193714	3383/6364/5919/9353/3627/2621/5764/3569/6278	9
GO:0070374	positive regulation of ERK1 and ERK2 cascade	9/111	217/18723	5.80942e-06	0.000309259	0.00024747	64170/6356/3383/6364/1880/2621/10125/1116/6278	9
GO:0050792	regulation of viral process	8/111	164/18723	6.00103e-06	0.000312803	0.000250306	8519/4061/10581/27074/91543/5806/3434/3428	8
GO:0035455	response to interferon-alpha	4/111	21/18723	6.47841e-06	0.00032418	0.000259409	8519/10581/27074/2621	4
GO:0046597	negative regulation of viral entry into host cell	4/111	21/18723	6.47841e-06	0.00032418	0.000259409	8519/4061/10581/5806	4
GO:0002703	regulation of leukocyte mediated immunity	9/111	226/18723	8.06718e-06	0.000383989	0.000307269	604/3383/6372/6318/91543/718/3575/10125/3569	9
GO:0002688	regulation of leukocyte chemotaxis	7/111	122/18723	8.13407e-06	0.000383989	0.000307269	5919/9353/3627/2621/5764/3569/6278	7
GO:1990266	neutrophil migration	7/111	122/18723	8.13407e-06	0.000383989	0.000307269	6356/2919/6364/6372/9353/6373/3627	7
GO:0032103	positive regulation of response to external stimulus	12/111	427/18723	8.72501e-06	0.000404259	0.000323489	64170/5919/718/9353/3627/2621/10125/5764/3569/3428/6278/120892	12
GO:0052126	movement in host environment	8/111	175/18723	9.66549e-06	0.000438154	0.000350612	3383/8519/4061/10581/6317/5806/3853/2621	8
GO:0052548	regulation of endopeptidase activity	12/111	432/18723	9.80681e-06	0.000438154	0.000350612	64170/710/10406/330/6317/6318/27074/720/721/718/2621/3428	12
GO:0052372	modulation by symbiont of entry into host	5/111	49/18723	1.03613e-05	0.000454808	0.000363939	8519/4061/10581/5806/3853	5
GO:1903901	negative regulation of viral life cycle	4/111	25/18723	1.34448e-05	0.000579981	0.000464102	8519/4061/10581/5806	4
GO:0043277	apoptotic cell clearance	5/111	52/18723	1.39237e-05	0.000590459	0.000472486	717/720/721/718/2621	5
GO:0001906	cell killing	8/111	188/18723	1.62752e-05	0.000678677	0.000543078	3383/6372/6318/718/3853/3575/1673/10125	8
GO:0052547	regulation of peptidase activity	12/111	461/18723	1.87204e-05	0.000767842	0.000614428	64170/710/10406/330/6317/6318/27074/720/721/718/2621/3428	12
GO:0045071	negative regulation of viral genome replication	5/111	56/18723	2.00825e-05	0.000802203	0.000641925	8519/10581/91543/3434/3428	5
GO:0002690	positive regulation of leukocyte chemotaxis	6/111	94/18723	2.01994e-05	0.000802203	0.000641925	5919/3627/2621/5764/3569/6278	6
GO:0050921	positive regulation of chemotaxis	7/111	141/18723	2.09267e-05	0.000818103	0.000654648	5919/9353/3627/2621/5764/3569/6278	7
GO:0010818	T cell chemotaxis	4/111	28/18723	2.14653e-05	0.000826247	0.000661165	1880/6373/3627/6278	4
GO:0046718	viral entry into host cell	7/111	144/18723	2.39759e-05	0.000908905	0.000727307	3383/8519/4061/10581/6317/5806/2621	7
GO:0002831	regulation of response to biotic stimulus	10/111	327/18723	2.49448e-05	0.000931519	0.000745403	64170/7804/710/7128/330/6372/6318/3434/10125/3428	10
GO:0070371	ERK1 and ERK2 cascade	10/111	330/18723	2.69639e-05	0.00098412	0.000787495	64170/5021/6356/3383/6364/1880/2621/10125/1116/6278	10
GO:0031341	regulation of cell killing	6/111	99/18723	2.714e-05	0.00098412	0.000787495	3383/6372/6318/3853/3575/10125	6
GO:0050830	defense response to Gram-positive bacterium	6/111	101/18723	3.0403e-05	0.00108669	0.000869572	64170/5919/3853/3575/1673/3569	6
GO:0016064	immunoglobulin mediated immune response	8/111	207/18723	3.24938e-05	0.00114506	0.000916283	604/717/64170/710/720/721/715/718	8
GO:0002697	regulation of immune effector process	10/111	339/18723	3.3885e-05	0.00116949	0.000935827	604/3383/710/6372/6318/91543/718/3575/10125/3569	10
GO:0071222	cellular response to lipopolysaccharide	8/111	209/18723	3.4797e-05	0.00116949	0.000935827	3383/2919/7128/6372/6373/3627/23641/3569	8
GO:0048872	homeostasis of number of cells	9/111	272/18723	3.50566e-05	0.00116949	0.000935827	604/64170/7128/1880/6372/84662/3575/1000/3569	9
GO:0051962	positive regulation of nervous system development	9/111	272/18723	3.50566e-05	0.00116949	0.000935827	3556/5021/7804/1382/9353/79953/5764/3569/26011	9
GO:0019724	B cell mediated immunity	8/111	210/18723	3.59988e-05	0.00117214	0.000937945	604/717/64170/710/720/721/715/718	8
GO:0016032	viral process	11/111	415/18723	3.60729e-05	0.00117214	0.000937945	3383/8519/4061/10581/6317/27074/91543/5806/3434/2621/3428	11
GO:0035456	response to interferon-beta	4/111	32/18723	3.70169e-05	0.00118508	0.000948305	54739/8519/10581/3428	4
GO:0032496	response to lipopolysaccharide	10/111	343/18723	3.74187e-05	0.00118508	0.000948305	3383/2919/2326/7128/6372/6373/3627/23641/3569/6278	10
GO:0042742	defense response to bacterium	10/111	350/18723	4.43638e-05	0.00137119	0.00109723	64170/10406/6364/6372/5919/3853/3575/1673/3569/6278	10
GO:0006958	complement activation, classical pathway	6/111	108/18723	4.43912e-05	0.00137119	0.00109723	717/710/720/721/715/718	6
GO:0045088	regulation of innate immune response	8/111	218/18723	4.69238e-05	0.00143175	0.00114569	64170/7804/710/7128/330/6318/10125/3428	8
GO:0071219	cellular response to molecule of bacterial origin	8/111	221/18723	5.16764e-05	0.00154277	0.00123453	3383/2919/7128/6372/6373/3627/23641/3569	8
GO:0042698	ovulation cycle	5/111	68/18723	5.17957e-05	0.00154277	0.00123453	5021/9353/5806/9510/5764	5
GO:0050920	regulation of chemotaxis	8/111	223/18723	5.50626e-05	0.00162078	0.00129696	1880/5919/9353/3627/2621/5764/3569/6278	8
GO:0071675	regulation of mononuclear cell migration	6/111	115/18723	6.31215e-05	0.00182385	0.00145945	6364/5919/9353/3627/2621/6278	6
GO:0002706	regulation of lymphocyte mediated immunity	7/111	168/18723	6.41482e-05	0.00182385	0.00145945	604/6318/91543/718/3575/10125/3569	7
GO:0002822	regulation of adaptive immune response based on somatic recombination of immune receptors built from immunoglobulin superfamily domains	7/111	168/18723	6.41482e-05	0.00182385	0.00145945	604/64170/7128/91543/718/3575/3569	7
GO:0051960	regulation of nervous system development	11/111	443/18723	6.49928e-05	0.0018271	0.00146205	3556/5021/6356/7804/1890/1382/9353/79953/5764/3569/26011	11
GO:0071356	cellular response to tumor necrosis factor	8/111	229/18723	6.635e-05	0.00184453	0.001476	8877/6356/3383/7128/330/6364/2621/1116	8
GO:0002455	humoral immune response mediated by circulating immunoglobulin	6/111	121/18723	8.37773e-05	0.00230342	0.0018432	717/710/720/721/715/718	6
GO:0070372	regulation of ERK1 and ERK2 cascade	9/111	309/18723	9.36402e-05	0.00254661	0.0020378	64170/6356/3383/6364/1880/2621/10125/1116/6278	9
GO:0001819	positive regulation of cytokine production	11/111	467/18723	0.000103839	0.00279359	0.00223544	64170/8877/3556/91543/718/10125/1116/4060/3569/3428/120892	11
GO:0071216	cellular response to biotic stimulus	8/111	246/18723	0.000109233	0.00286903	0.00229581	3383/2919/7128/6372/6373/3627/23641/3569	8
GO:0002819	regulation of adaptive immune response	7/111	183/18723	0.000109695	0.00286903	0.00229581	604/64170/7128/91543/718/3575/3569	7
GO:0046596	regulation of viral entry into host cell	4/111	42/18723	0.000110083	0.00286903	0.00229581	8519/4061/10581/5806	4
GO:0006956	complement activation	6/111	130/18723	0.000124512	0.00321164	0.00256996	717/710/720/721/715/718	6
GO:0001910	regulation of leukocyte mediated cytotoxicity	5/111	82/18723	0.000126944	0.00324096	0.00259342	3383/6372/6318/3575/10125	5
GO:0019079	viral genome replication	6/111	131/18723	0.000129866	0.00328206	0.00262631	8519/10581/91543/3434/2621/3428	6
GO:0034612	response to tumor necrosis factor	8/111	253/18723	0.000132556	0.00331655	0.00265391	8877/6356/3383/7128/330/6364/2621/1116	8
GO:0045069	regulation of viral genome replication	5/111	85/18723	0.000150474	0.00372758	0.00298281	8519/10581/91543/3434/3428	5
GO:1901654	response to ketone	7/111	194/18723	0.000157547	0.00386454	0.00309241	5021/3383/54541/2354/9353/2621/5764	7
GO:0050829	defense response to Gram-negative bacterium	5/111	88/18723	0.000177202	0.00430446	0.00344444	6372/5919/1673/3569/6278	5
GO:1903978	regulation of microglial cell activation	3/111	19/18723	0.000183372	0.00441151	0.0035301	8877/3569/120892	3
GO:0045765	regulation of angiogenesis	9/111	342/18723	0.000200803	0.00478485	0.00382885	8877/6356/7128/718/3627/9510/1116/5764/3569	9
GO:0032495	response to muramyl dipeptide	3/111	20/18723	0.000214802	0.00507015	0.00405714	64170/7128/23641	3
GO:1901342	regulation of vasculature development	9/111	348/18723	0.000228443	0.00534173	0.00427446	8877/6356/7128/718/3627/9510/1116/5764/3569	9
GO:0008585	female gonad development	5/111	95/18723	0.000253614	0.00587539	0.0047015	3383/9353/5806/7490/9510	5
GO:0050807	regulation of synapse organization	7/111	211/18723	0.000263592	0.00605052	0.00484164	3556/5021/7804/79953/5764/1000/120892	7
GO:0072574	hepatocyte proliferation	3/111	22/18723	0.000287677	0.00648439	0.00518882	7128/5764/3569	3
GO:0072575	epithelial cell proliferation involved in liver morphogenesis	3/111	22/18723	0.000287677	0.00648439	0.00518882	7128/5764/3569	3
GO:0002444	myeloid leukocyte mediated immunity	5/111	99/18723	0.000307251	0.00686377	0.0054924	64170/6372/718/10125/3569	5
GO:0050803	regulation of synapse structure or activity	7/111	218/18723	0.00032127	0.00706507	0.00565348	3556/5021/7804/79953/5764/1000/120892	7
GO:0046545	development of primary female sexual characteristics	5/111	100/18723	0.00032191	0.00706507	0.00565348	3383/9353/5806/7490/9510	5
GO:0032740	positive regulation of interleukin-17 production	3/111	23/18723	0.000329404	0.0071049	0.00568535	64170/8877/3569	3
GO:0072576	liver morphogenesis	3/111	23/18723	0.000329404	0.0071049	0.00568535	7128/5764/3569	3
GO:0016485	protein processing	7/111	225/18723	0.000388676	0.00831168	0.00665102	2619/5328/715/10418/5653/3428/120892	7
GO:0090312	positive regulation of protein deacetylation	3/111	25/18723	0.000424122	0.00899282	0.00719607	604/4837/120892	3
GO:0071347	cellular response to interleukin-1	5/111	113/18723	0.000564711	0.0118732	0.00950093	6356/3383/6364/1116/3569	5
GO:0046660	female sex differentiation	5/111	114/18723	0.000587858	0.0122568	0.00980794	3383/9353/5806/7490/9510	5
GO:0031342	negative regulation of cell killing	3/111	28/18723	0.000596334	0.0122992	0.00984181	6318/3853/3575	3
GO:0071677	positive regulation of mononuclear cell migration	4/111	65/18723	0.000599719	0.0122992	0.00984181	6364/3627/2621/6278	4
GO:0031668	cellular response to extracellular stimulus	7/111	246/18723	0.000661204	0.0132562	0.0106077	3383/4929/92196/2621/5764/3428/120892	7
GO:0090025	regulation of monocyte chemotaxis	3/111	29/18723	0.000662282	0.0132562	0.0106077	9353/3627/6278	3
GO:2000406	positive regulation of T cell migration	3/111	29/18723	0.000662282	0.0132562	0.0106077	6364/3627/6278	3
GO:0032640	tumor necrosis factor production	6/111	181/18723	0.000735079	0.0144816	0.0115882	64170/7128/2621/10125/3569/120892	6
GO:0032680	regulation of tumor necrosis factor production	6/111	181/18723	0.000735079	0.0144816	0.0115882	64170/7128/2621/10125/3569/120892	6
GO:0002828	regulation of type 2 immune response	3/111	31/18723	0.000807724	0.0157885	0.012634	604/91543/3569	3
GO:0045824	negative regulation of innate immune response	4/111	71/18723	0.00083755	0.0161807	0.0129478	710/7128/6318/3428	4
GO:0071706	tumor necrosis factor superfamily cytokine production	6/111	186/18723	0.000847189	0.0161807	0.0129478	64170/7128/2621/10125/3569/120892	6
GO:1903555	regulation of tumor necrosis factor superfamily cytokine production	6/111	186/18723	0.000847189	0.0161807	0.0129478	64170/7128/2621/10125/3569/120892	6
GO:0001909	leukocyte mediated cytotoxicity	5/111	124/18723	0.000860391	0.0163083	0.01305	3383/6372/6318/3575/10125	5
GO:0001975	response to amphetamine	3/111	33/18723	0.000972004	0.0182553	0.0146079	5021/3383/4929	3
GO:0050808	synapse organization	9/111	426/18723	0.000981117	0.0182553	0.0146079	3556/5021/7804/718/79953/285489/5764/1000/120892	9
GO:0032612	interleukin-1 production	5/111	128/18723	0.000992293	0.0182553	0.0146079	8877/7128/2621/3569/3428	5
GO:0032652	regulation of interleukin-1 production	5/111	128/18723	0.000992293	0.0182553	0.0146079	8877/7128/2621/3569/3428	5
GO:0050731	positive regulation of peptidyl-tyrosine phosphorylation	6/111	193/18723	0.0010258	0.0187339	0.0149909	3481/7804/3383/2621/285489/3569	6
GO:0050777	negative regulation of immune response	6/111	194/18723	0.00105351	0.0189704	0.0151801	604/710/7128/6318/3575/3428	6
GO:0002446	neutrophil mediated immunity	3/111	34/18723	0.00106149	0.0189704	0.0151801	64170/6372/3569	3
GO:2000352	negative regulation of endothelial cell apoptotic process	3/111	34/18723	0.00106149	0.0189704	0.0151801	3383/7128/2621	3
GO:0043087	regulation of GTPase activity	8/111	348/18723	0.0011027	0.0195671	0.0156577	604/6356/3383/5996/1123/6364/10125/120892	8
GO:2000403	positive regulation of lymphocyte migration	3/111	35/18723	0.00115602	0.0203688	0.0162991	6364/3627/6278	3
GO:0051090	regulation of DNA-binding transcription factor activity	9/111	440/18723	0.001229	0.0215031	0.0172069	64170/8877/3556/7804/3383/7128/84662/2621/3569	9
GO:0042092	type 2 immune response	3/111	36/18723	0.0012557	0.0218178	0.0174587	604/91543/3569	3
GO:0032570	response to progesterone	3/111	37/18723	0.00136064	0.023478	0.0187871	5021/2354/5764	3
GO:0043367	CD4-positive, alpha-beta T cell differentiation	4/111	83/18723	0.00150019	0.0256228	0.0205034	604/1880/91543/3569	4
GO:0019062	virion attachment to host cell	2/111	10/18723	0.00151953	0.0256228	0.0205034	3383/2621	2
GO:0033089	positive regulation of T cell differentiation in thymus	2/111	10/18723	0.00151953	0.0256228	0.0205034	3575/10125	2
GO:0034341	response to interferon-gamma	5/111	141/18723	0.0015259	0.0256228	0.0205034	6356/3383/8519/10581/6364	5
GO:0070555	response to interleukin-1	5/111	143/18723	0.00162367	0.0270828	0.0216717	6356/3383/6364/1116/3569	5
GO:0150077	regulation of neuroinflammatory response	3/111	40/18723	0.00170796	0.0281093	0.0224931	8877/3569/120892	3
GO:2000117	negative regulation of cysteine-type endopeptidase activity	4/111	86/18723	0.00171024	0.0281093	0.0224931	330/27074/2621/3428	4
GO:0009410	response to xenobiotic stimulus	9/111	462/18723	0.00171892	0.0281093	0.0224931	64170/5021/7804/3383/4837/2326/2354/2621/5764	9
GO:0031669	cellular response to nutrient levels	6/111	215/18723	0.00177997	0.0288064	0.0230509	3383/92196/2621/5764/3428/120892	6
GO:0001776	leukocyte homeostasis	4/111	87/18723	0.00178457	0.0288064	0.0230509	7128/1880/6372/3569	4
GO:0009612	response to mechanical stimulus	6/111	216/18723	0.00182214	0.0292244	0.0233854	2354/3627/1116/1301/5764/1000	6
GO:0051604	protein maturation	7/111	294/18723	0.00185304	0.0295307	0.0236305	2619/5328/715/10418/5653/3428/120892	7
GO:0051384	response to glucocorticoid	5/111	148/18723	0.0018882	0.0299005	0.0239264	3383/54541/2354/9353/3569	5
GO:2000404	regulation of T cell migration	3/111	42/18723	0.00196758	0.0309615	0.0247755	6364/3627/6278	3
GO:0001959	regulation of cytokine-mediated signaling pathway	5/111	150/18723	0.00200238	0.0313122	0.0250561	8877/7128/9353/2621/3569	5
GO:0099175	regulation of postsynapse organization	4/111	90/18723	0.00202097	0.0314066	0.0251316	3556/7804/1000/120892	4
GO:0031667	response to nutrient levels	9/111	474/18723	0.00204588	0.0315975	0.0252844	717/3383/5919/3627/92196/2621/5764/3428/120892	9
GO:0050727	regulation of inflammatory response	8/111	386/18723	0.0021175	0.032503	0.0260089	604/8877/7128/330/718/3569/7130/120892	8
GO:0008228	opsonization	2/111	12/18723	0.00221144	0.0329285	0.0263495	721/5806	2
GO:0032823	regulation of natural killer cell differentiation	2/111	12/18723	0.00221144	0.0329285	0.0263495	2621/10125	2
GO:0044650	adhesion of symbiont to host cell	2/111	12/18723	0.00221144	0.0329285	0.0263495	3383/2621	2
GO:0050769	positive regulation of neurogenesis	6/111	225/18723	0.00223672	0.0329285	0.0263495	7804/1382/9353/5764/3569/26011	6
GO:0007528	neuromuscular junction development	3/111	44/18723	0.00225051	0.0329285	0.0263495	285489/5764/120892	3
GO:0032620	interleukin-17 production	3/111	44/18723	0.00225051	0.0329285	0.0263495	64170/8877/3569	3
GO:0032660	regulation of interleukin-17 production	3/111	44/18723	0.00225051	0.0329285	0.0263495	64170/8877/3569	3
GO:0150076	neuroinflammatory response	3/111	44/18723	0.00225051	0.0329285	0.0263495	8877/3569/120892	3
GO:0051702	biological process involved in interaction with symbiont	4/111	94/18723	0.00236871	0.0344137	0.0275379	64170/6372/5806/3853	4
GO:0022602	ovulation cycle process	3/111	45/18723	0.00240094	0.0344137	0.0275379	9353/5806/9510	3
GO:0042551	neuron maturation	3/111	45/18723	0.00240094	0.0344137	0.0275379	4929/718/120892	3
GO:0006909	phagocytosis	7/111	308/18723	0.00240703	0.0344137	0.0275379	717/8877/720/721/718/5806/2621	7
GO:1904035	regulation of epithelial cell apoptotic process	4/111	96/18723	0.00255714	0.0355944	0.0284827	3383/7128/2621/3569	4
GO:0007157	heterophilic cell-cell adhesion via plasma membrane cell adhesion molecules	3/111	46/18723	0.00255745	0.0355944	0.0284827	3383/1000/26011	3
GO:2000107	negative regulation of leukocyte apoptotic process	3/111	46/18723	0.00255745	0.0355944	0.0284827	604/3575/2621	3
GO:0032494	response to peptidoglycan	2/111	13/18723	0.00260343	0.0355944	0.0284827	64170/3569	2
GO:0035745	T-helper 2 cell cytokine production	2/111	13/18723	0.00260343	0.0355944	0.0284827	91543/3569	2
GO:0051709	regulation of killing of cells of other organism	2/111	13/18723	0.00260343	0.0355944	0.0284827	6372/3853	2
GO:0070424	regulation of nucleotide-binding oligomerization domain containing signaling pathway	2/111	13/18723	0.00260343	0.0355944	0.0284827	7128/330	2
GO:2000551	regulation of T-helper 2 cell cytokine production	2/111	13/18723	0.00260343	0.0355944	0.0284827	91543/3569	2
GO:0001774	microglial cell activation	3/111	47/18723	0.00272013	0.0363945	0.0291229	8877/3569/120892	3
GO:0010799	regulation of peptidyl-threonine phosphorylation	3/111	47/18723	0.00272013	0.0363945	0.0291229	8877/54541/1116	3
GO:0010803	regulation of tumor necrosis factor-mediated signaling pathway	3/111	47/18723	0.00272013	0.0363945	0.0291229	8877/7128/2621	3
GO:0031641	regulation of myelination	3/111	47/18723	0.00272013	0.0363945	0.0291229	1890/5764/26011	3
GO:0070301	cellular response to hydrogen peroxide	4/111	98/18723	0.00275561	0.0366731	0.0293459	8877/7128/3569/120892	4
GO:0060759	regulation of response to cytokine stimulus	5/111	162/18723	0.00279627	0.0370173	0.0296213	8877/7128/9353/2621/3569	5
GO:0033209	tumor necrosis factor-mediated signaling pathway	4/111	99/18723	0.0028587	0.0374475	0.0299655	8877/7128/330/2621	4
GO:0042100	B cell proliferation	4/111	99/18723	0.0028587	0.0374475	0.0299655	604/1880/3575/10125	4
GO:0070661	leukocyte proliferation	7/111	318/18723	0.00287526	0.037453	0.0299699	604/3481/7128/1880/3575/10125/3569	7
GO:0090311	regulation of protein deacetylation	3/111	48/18723	0.00288906	0.037453	0.0299699	604/4837/120892	3
GO:0071496	cellular response to external stimulus	7/111	320/18723	0.00297676	0.0376659	0.0301403	3383/4929/92196/2621/5764/3428/120892	7
GO:1903039	positive regulation of leukocyte cell-cell adhesion	6/111	239/18723	0.00301833	0.0376659	0.0301403	604/3481/3383/3575/10125/3569	6
GO:0002696	positive regulation of leukocyte activation	8/111	409/18723	0.00302157	0.0376659	0.0301403	604/3481/1880/3575/2621/10125/3569/120892	8
GO:0002467	germinal center formation	2/111	14/18723	0.0030256	0.0376659	0.0301403	604/7128	2
GO:0060911	cardiac cell fate commitment	2/111	14/18723	0.0030256	0.0376659	0.0301403	7490/26011	2
GO:0097091	synaptic vesicle clustering	2/111	14/18723	0.0030256	0.0376659	0.0301403	79953/1000	2
GO:0032635	interleukin-6 production	5/111	165/18723	0.00302592	0.0376659	0.0301403	64170/3556/7128/2621/3569	5
GO:0032675	regulation of interleukin-6 production	5/111	165/18723	0.00302592	0.0376659	0.0301403	64170/3556/7128/2621/3569	5
GO:0014075	response to amine	3/111	49/18723	0.00306431	0.037768	0.030222	5021/3383/4929	3
GO:0070741	response to interleukin-6	3/111	49/18723	0.00306431	0.037768	0.030222	3383/1116/3569	3
GO:0035710	CD4-positive, alpha-beta T cell activation	4/111	102/18723	0.00318376	0.0388896	0.0311195	604/1880/91543/3569	4
GO:0031960	response to corticosteroid	5/111	167/18723	0.0031864	0.0388896	0.0311195	3383/54541/2354/9353/3569	5
GO:1904036	negative regulation of epithelial cell apoptotic process	3/111	50/18723	0.00324596	0.0394243	0.0315474	3383/7128/2621	3
GO:0099173	postsynapse organization	5/111	168/18723	0.0032689	0.0395111	0.0316168	3556/7804/5764/1000/120892	5
GO:0032760	positive regulation of tumor necrosis factor production	4/111	103/18723	0.00329748	0.0396649	0.0317399	64170/10125/3569/120892	4
GO:0045621	positive regulation of lymphocyte differentiation	4/111	104/18723	0.00341395	0.0404695	0.0323838	604/3575/2621/10125	4
GO:0071622	regulation of granulocyte chemotaxis	3/111	51/18723	0.00343409	0.0404695	0.0323838	5919/9353/6278	3
GO:0032725	positive regulation of granulocyte macrophage colony-stimulating factor production	2/111	15/18723	0.0034776	0.0404695	0.0323838	64170/10125	2
GO:0044406	adhesion of symbiont to host	2/111	15/18723	0.0034776	0.0404695	0.0323838	3383/2621	2
GO:0060628	regulation of ER to Golgi vesicle-mediated transport	2/111	15/18723	0.0034776	0.0404695	0.0323838	2619/120892	2
GO:0140374	antiviral innate immune response	2/111	15/18723	0.0034776	0.0404695	0.0323838	3627/3434	2
GO:2000345	regulation of hepatocyte proliferation	2/111	15/18723	0.0034776	0.0404695	0.0323838	7128/5764	2
GO:0050867	positive regulation of cell activation	8/111	420/18723	0.00354864	0.0411051	0.0328924	604/3481/1880/3575/2621/10125/3569/120892	8
GO:0071357	cellular response to type I interferon	3/111	52/18723	0.00362877	0.0417596	0.0334161	8519/10581/3434	3
GO:0035821	modulation of process of other organism	4/111	106/18723	0.00365521	0.0417596	0.0334161	64170/6372/5806/3853	4
GO:0071887	leukocyte apoptotic process	4/111	106/18723	0.00365521	0.0417596	0.0334161	604/3575/2621/3569	4
GO:0048608	reproductive structure development	8/111	424/18723	0.00375708	0.0425132	0.0340191	3481/3383/718/9353/5806/7490/9510/5764	8
GO:0002824	positive regulation of adaptive immune response based on somatic recombination of immune receptors built from immunoglobulin superfamily domains	4/111	107/18723	0.00378008	0.0425132	0.0340191	64170/91543/718/3569	4
GO:1903557	positive regulation of tumor necrosis factor superfamily cytokine production	4/111	107/18723	0.00378008	0.0425132	0.0340191	64170/10125/3569/120892	4
GO:0002707	negative regulation of lymphocyte mediated immunity	3/111	53/18723	0.00383006	0.0425132	0.0340191	604/6318/3575	3
GO:0097479	synaptic vesicle localization	3/111	53/18723	0.00383006	0.0425132	0.0340191	79953/1000/120892	3
GO:1903131	mononuclear cell differentiation	8/111	426/18723	0.0038648	0.0425132	0.0340191	604/1880/91543/3575/2621/10125/3569/3428	8
GO:0002832	negative regulation of response to biotic stimulus	4/111	108/18723	0.00390781	0.0425132	0.0340191	710/7128/6318/3428	4
GO:0061448	connective tissue development	6/111	252/18723	0.0039124	0.0425132	0.0340191	4322/1833/7490/1116/4060/1301	6
GO:0061458	reproductive system development	8/111	427/18723	0.00391954	0.0425132	0.0340191	3481/3383/718/9353/5806/7490/9510/5764	8
GO:0002830	positive regulation of type 2 immune response	2/111	16/18723	0.00395906	0.0425132	0.0340191	91543/3569	2
GO:0010819	regulation of T cell chemotaxis	2/111	16/18723	0.00395906	0.0425132	0.0340191	3627/6278	2
GO:0044849	estrous cycle	2/111	16/18723	0.00395906	0.0425132	0.0340191	5021/5764	2
GO:0045779	negative regulation of bone resorption	2/111	16/18723	0.00395906	0.0425132	0.0340191	7128/3569	2
GO:1905874	regulation of postsynaptic density organization	2/111	16/18723	0.00395906	0.0425132	0.0340191	3556/1000	2
GO:0002456	T cell mediated immunity	4/111	109/18723	0.00403844	0.0431802	0.0345529	3383/91543/3575/3569	4
GO:0048545	response to steroid hormone	7/111	339/18723	0.00408388	0.0434802	0.034793	5021/3383/54541/2354/9353/5764/3569	7
GO:0043547	positive regulation of GTPase activity	6/111	255/18723	0.00414397	0.0435836	0.0348757	6356/3383/5996/1123/6364/10125	6
GO:0002698	negative regulation of immune effector process	4/111	110/18723	0.00417199	0.0435836	0.0348757	604/710/6318/3575	4
GO:0032611	interleukin-1 beta production	4/111	110/18723	0.00417199	0.0435836	0.0348757	8877/7128/3569/3428	4
GO:0032651	regulation of interleukin-1 beta production	4/111	110/18723	0.00417199	0.0435836	0.0348757	8877/7128/3569/3428	4
GO:0035265	organ growth	5/111	178/18723	0.00418068	0.0435836	0.0348757	3481/4061/4322/7490/26011	5
GO:0061098	positive regulation of protein tyrosine kinase activity	3/111	55/18723	0.00425276	0.044151	0.0353297	7804/2621/285489	3
GO:0030217	T cell differentiation	6/111	257/18723	0.00430389	0.0444973	0.0356068	604/1880/91543/3575/10125/3569	6
GO:0048732	gland development	8/111	436/18723	0.00443977	0.0451399	0.036121	3481/5021/6356/7128/4061/7490/5764/3569	8
GO:0002821	positive regulation of adaptive immune response	4/111	112/18723	0.00444798	0.0451399	0.036121	64170/91543/718/3569	4
GO:0046632	alpha-beta T cell differentiation	4/111	112/18723	0.00444798	0.0451399	0.036121	604/1880/91543/3569	4
GO:0032604	granulocyte macrophage colony-stimulating factor production	2/111	17/18723	0.00446963	0.0451399	0.036121	64170/10125	2
GO:0032645	regulation of granulocyte macrophage colony-stimulating factor production	2/111	17/18723	0.00446963	0.0451399	0.036121	64170/10125	2
GO:0022029	telencephalon cell migration	3/111	56/18723	0.00447429	0.0451399	0.036121	7804/9353/120892	3
GO:0045785	positive regulation of cell adhesion	8/111	437/18723	0.0045007	0.0452239	0.0361883	604/3481/3383/25975/3575/10125/5764/3569	8
GO:0051091	positive regulation of DNA-binding transcription factor activity	6/111	260/18723	0.00455228	0.0455593	0.0364566	64170/8877/3556/7804/3383/3569	6
GO:0002708	positive regulation of lymphocyte mediated immunity	4/111	113/18723	0.00459049	0.0457586	0.0366161	91543/718/10125/3569	4
GO:0002286	T cell activation involved in immune response	4/111	114/18723	0.00473604	0.0470221	0.0376272	604/3383/1880/3569	4
GO:0050730	regulation of peptidyl-tyrosine phosphorylation	6/111	264/18723	0.00489974	0.0480435	0.0384445	3481/7804/3383/2621/285489/3569	6
GO:0034340	response to type I interferon	3/111	58/18723	0.00493806	0.0480435	0.0384445	8519/10581/3434	3
GO:0002544	chronic inflammatory response	2/111	18/18723	0.00500895	0.0480435	0.0384445	6356/7128	2
GO:0030728	ovulation	2/111	18/18723	0.00500895	0.0480435	0.0384445	9510/7130	2
GO:0035743	CD4-positive, alpha-beta T cell cytokine production	2/111	18/18723	0.00500895	0.0480435	0.0384445	91543/3569	2
GO:0046851	negative regulation of bone remodeling	2/111	18/18723	0.00500895	0.0480435	0.0384445	7128/3569	2
GO:0150078	positive regulation of neuroinflammatory response	2/111	18/18723	0.00500895	0.0480435	0.0384445	3569/120892	2
GO:1900006	positive regulation of dendrite development	2/111	18/18723	0.00500895	0.0480435	0.0384445	7804/5764	2
GO:0010975	regulation of neuron projection development	8/111	445/18723	0.00501173	0.0480435	0.0384445	7804/1123/1382/9353/5764/5653/1000/120892	8
GO:0018107	peptidyl-threonine phosphorylation	4/111	116/18723	0.00503639	0.0480956	0.0384862	8877/54541/1116/120892	4
GO:0021885	forebrain cell migration	3/111	59/18723	0.0051804	0.0490961	0.0392868	7804/9353/120892	3
GO:2000351	regulation of endothelial cell apoptotic process	3/111	59/18723	0.0051804	0.0490961	0.0392868	3383/7128/2621	3

## Sheet: GO_down-regulated
Table S3.The functional enrichment results for bulk expression dataset (GSE44104)
ID	Description	GeneRatio	BgRatio	pvalue	p.adjust	qvalue	geneID	Count
GO:0030326	embryonic limb morphogenesis	8/84	116/18723	5.01134e-08	4.33732e-05	3.68993e-05	4038/3209/3549/3205/3206/157506/1749/1750	8
GO:0035113	embryonic appendage morphogenesis	8/84	116/18723	5.01134e-08	4.33732e-05	3.68993e-05	4038/3209/3549/3205/3206/157506/1749/1750	8
GO:0035107	appendage morphogenesis	8/84	138/18723	1.93274e-07	8.36395e-05	7.11555e-05	4038/3209/3549/3205/3206/157506/1749/1750	8
GO:0035108	limb morphogenesis	8/84	138/18723	1.93274e-07	8.36395e-05	7.11555e-05	4038/3209/3549/3205/3206/157506/1749/1750	8
GO:0009952	anterior/posterior pattern specification	9/84	201/18723	2.90885e-07	0.000100704	8.56733e-05	3215/650/23462/3205/3206/3217/6997/6998/3212	9
GO:0048736	appendage development	8/84	172/18723	1.03748e-06	0.000256554	0.000218261	4038/3209/3549/3205/3206/157506/1749/1750	8
GO:0060173	limb development	8/84	172/18723	1.03748e-06	0.000256554	0.000218261	4038/3209/3549/3205/3206/157506/1749/1750	8
GO:0003002	regionalization	10/84	331/18723	2.25735e-06	0.000488435	0.000415531	4038/3215/650/23462/3205/3206/3217/6997/6998/3212	10
GO:0048568	embryonic organ development	11/84	427/18723	3.17788e-06	0.000611212	0.000519982	3399/3549/5357/3215/23462/3205/157506/1749/3217/1750/3212	11
GO:0007389	pattern specification process	11/84	436/18723	3.87998e-06	0.000671625	0.000571378	4038/3549/3215/650/23462/3205/3206/3217/6997/6998/3212	11
GO:0048562	embryonic organ morphogenesis	9/84	285/18723	5.24757e-06	0.000825777	0.000702522	3549/5357/3215/3205/157506/1749/3217/1750/3212	9
GO:0048706	embryonic skeletal system development	6/84	121/18723	1.73287e-05	0.00249967	0.00212657	3549/3215/3205/157506/3217/3212	6
GO:0043583	ear development	7/84	213/18723	4.82045e-05	0.00641861	0.00546057	3209/5357/650/157506/1749/1750/26281	7
GO:0048705	skeletal system morphogenesis	7/84	220/18723	5.91357e-05	0.00731171	0.00622037	3549/3215/3205/157506/1749/3217/3212	7
GO:0048704	embryonic skeletal system morphogenesis	5/84	94/18723	6.46793e-05	0.00746399	0.00634992	3215/3205/157506/3217/3212	5
GO:0048608	reproductive structure development	9/84	424/18723	0.000118104	0.0126827	0.0107897	2254/54997/3209/23462/3205/3206/157506/3294/5468	9
GO:0061458	reproductive system development	9/84	427/18723	0.000124556	0.0126827	0.0107897	2254/54997/3209/23462/3205/3206/157506/3294/5468	9
GO:0048839	inner ear development	6/84	188/18723	0.00020094	0.0193237	0.0164395	3209/5357/650/1749/1750/26281	6
GO:0001763	morphogenesis of a branching structure	6/84	196/18723	0.000251619	0.0229238	0.0195022	3209/3549/650/157506/3217/6997	6
GO:0050679	positive regulation of epithelial cell proliferation	6/84	207/18723	0.00033717	0.0291821	0.0248264	2254/2064/3549/650/1749/1750	6
GO:0035115	embryonic forelimb morphogenesis	3/84	31/18723	0.000357612	0.0294774	0.0250776	3209/3205/157506	3
GO:0034754	cellular hormone metabolic process	5/84	137/18723	0.00037868	0.0296025	0.025184	10948/216/650/157506/3294	5
GO:0009954	proximal/distal pattern formation	3/84	32/18723	0.000393332	0.0296025	0.025184	4038/3205/3206	3
GO:0001503	ossification	8/84	408/18723	0.000488016	0.0351982	0.0299445	3399/4038/3549/25805/650/1749/147111/5468	8
GO:0001649	osteoblast differentiation	6/84	229/18723	0.000575678	0.03986	0.0339105	3399/3549/25805/650/1749/5468	6
GO:0030509	BMP signaling pathway	5/84	152/18723	0.000608594	0.0405183	0.0344705	3209/25805/650/1749/5468	5
GO:0035136	forelimb morphogenesis	3/84	38/18723	0.000656132	0.0420654	0.0357867	3209/3205/157506	3
GO:0001655	urogenital system development	7/84	338/18723	0.000809184	0.0448683	0.0381713	3399/4038/2650/3209/650/157506/3217	7
GO:0006814	sodium ion transport	6/84	245/18723	0.000819202	0.0448683	0.0381713	54997/23327/10008/11254/54716/6523	6
GO:0050892	intestinal absorption	3/84	41/18723	0.000821116	0.0448683	0.0381713	5357/2168/6523	3
GO:0033080	immature T cell proliferation in thymus	2/84	10/18723	0.000874367	0.0448683	0.0381713	2064/3549	2
GO:0046661	male sex differentiation	5/84	165/18723	0.000881296	0.0448683	0.0381713	2254/54997/3209/3205/3206	5
GO:0071772	response to BMP	5/84	165/18723	0.000881296	0.0448683	0.0381713	3209/25805/650/1749/5468	5
GO:0071773	cellular response to BMP stimulus	5/84	165/18723	0.000881296	0.0448683	0.0381713	3209/25805/650/1749/5468	5
GO:0120178	steroid hormone biosynthetic process	3/84	43/18723	0.000944482	0.0467114	0.0397392	10948/650/3294	3

## Sheet: KEGG_up-regulated
Table S3.The functional enrichment results for bulk expression dataset (GSE44104)
ID	Description	GeneRatio	BgRatio	pvalue	p.adjust	qvalue	geneID	Count
hsa04657	IL-17 signaling pathway	12/63	94/8142	4.49653e-12	6.11529e-10	5.34851e-10	6356/2919/7128/4322/2354/6364/6372/3627/1673/100289462/3569/6278	12
hsa05150	Staphylococcus aureus infection	9/63	96/8142	4.21802e-08	2.86826e-06	2.50861e-06	717/3383/720/721/715/718/3872/1673/100289462	9
hsa05133	Pertussis	8/63	76/8142	1.01488e-07	4.6008e-06	4.02392e-06	717/710/6372/720/721/715/718/3569	8
hsa04668	TNF signaling pathway	8/63	112/8142	2.05877e-06	6.99983e-05	6.12214e-05	3383/2919/7128/330/6364/6372/3627/3569	8
hsa04610	Complement and coagulation cascades	7/63	85/8142	3.63078e-06	9.87571e-05	8.63742e-05	717/710/5328/720/721/715/718	7
hsa04061	Viral protein interaction with cytokine and cytokine receptor	7/63	100/8142	1.07543e-05	0.000243764	0.000213199	6356/2919/6364/6372/6373/3627/3569	7
hsa04621	NOD-like receptor signaling pathway	8/63	184/8142	7.82066e-05	0.00151944	0.00132892	64170/2919/7128/330/1673/100289462/3569/3428	8
hsa04060	Cytokine-cytokine receptor interaction	9/63	295/8142	0.000402971	0.0068505	0.00599154	3556/6356/2919/6364/6372/6373/3627/3575/3569	9
hsa05323	Rheumatoid arthritis	5/63	93/8142	0.00072736	0.0103341	0.0090383	3383/2919/6364/6372/3569	5
hsa04936	Alcoholic liver disease	6/63	142/8142	0.000759857	0.0103341	0.0090383	717/2919/720/721/718/3569	6
hsa04064	NF-kappa B signaling pathway	5/63	104/8142	0.00120599	0.0149105	0.0130409	3383/2919/7128/330/5328	5
hsa05171	Coronavirus disease - COVID-19	7/63	232/8142	0.00198233	0.0224664	0.0196494	717/720/721/715/718/3627/3569	7
hsa04062	Chemokine signaling pathway	6/63	192/8142	0.00353981	0.0352785	0.030855	6356/2919/6364/6372/6373/3627	6
hsa05202	Transcriptional misregulation in cancer	6/63	193/8142	0.00363161	0.0352785	0.030855	604/330/5328/7490/8900/3569	6
hsa05322	Systemic lupus erythematosus	5/63	136/8142	0.00390789	0.0354315	0.0309889	717/720/721/715/718	5

## Sheet: KEGG_down-regulated
Table S3.The functional enrichment results for bulk expression dataset (GSE44104)
